# Supplementary material for: Prevalence of diagnosed temporomandibular disorders: A cross-sectional study in Brazilian adolescents
Source: PLoS One. 2018 Feb 8;13(2):e0192254. doi: 10.1371/journal.pone.0192254 (PMC5805263; doi:10.1371/journal.pone.0192254)
Supplement: S1 File — (XLSX) [file pone.0192254.s001.xlsx]

## Sheet: Sheet1
ID	school / type	school / type	Age	Sex	Anx	QSG1	QSG2	QSG3	QSG4	TMJ_sn	TMJ_1	TMJ_2	TMJ_3	TMJ_4	TMJ_5	TMJ_6	TMJ_7	TMJ_8	TMJ_9	TMJ_10	TMJ_11	Myofascial pain with limited opening	displacements with reduction	Myofascial pain	Face pain	Right side area pain	Left side area pain	opening pattern	vertical tresp	horizontal tresp	oppening without pain	Oppening_S_A	Oppening muscle pain	Oppening_saux_dorart	Oppening_caux	Oppening_caux_dorm	Oppening_caux_dora	Sound closing R	Sound _Closing L	Sound closing R	Sound _Closing L	Protrusion	Prot_pain_m	Prot_pain_a	Lat Exc R	Lat Exc with pain	exc_R_pain_a	Lat Exc L	L Exc_with pain m
1	1	2	10	1	51	1	0	0	1	1	0	0	0	0	0	1	1	0	0	0	0	0	0	0	0	0	0	0	6	4	49	55	0	0	57	0	0	0	0	0	0	3	0	0	7	0	0	9	0
2	1	2	11	1	47	1	0	0	0	1	0	0	0	1	0	1	1	0	0	0	0	0	0	0	0	0	0	1	2	1	42	45	0	0	46	0	0	0	0	0	0	4	0	0	8	0	0	10	1
3	1	2	10	1	42	1	0	0	0	1	0	1	0	0	0	0	1	0	0	0	0	0	1	0	0	0	0	0	5	3	45	48	0	0	50	1	0	0	1	0	0	3	0	0	9	0	0	10	0
4	1	2	10	1	43	1	0	0	0	1	0	0	0	0	0	1	1	0	0	0	0	0	1	0	3	2	2	2	3	3	40	50	1	0	52	1	0	1	0	0	0	5	0	0	8	0	0	7	0
5	1	2	10	1	41	1	0	0	0	1	0	1	1	0	1	0	0	0	1	0	0	0	1	1	3	2	2	0	7	6	40	45	1	0	46	0	0	0	0	0	0	0	0	0	7	0	0	10	0
6	1	2	10	0	33	1	0	0	99	0	0	0	0	0	0	0	0	0	0	0	0	0	1	0		#NULL!	#NULL!	#NULL!	#NULL!	#NULL!	#NULL!	#NULL!	#NULL!	#NULL!	#NULL!	#NULL!	#NULL!	#NULL!	#NULL!	#NULL!	#NULL!	#NULL!	#NULL!	#NULL!	#NULL!	#NULL!	#NULL!	#NULL!	#NULL!
7	1	2	10	0	26	1	0	1	99	0	0	0	0	0	0	0	0	0	0	0	0	0	1	0		#NULL!	#NULL!	#NULL!	#NULL!	#NULL!	#NULL!	#NULL!	#NULL!	#NULL!	#NULL!	#NULL!	#NULL!	#NULL!	#NULL!	#NULL!	#NULL!	#NULL!	#NULL!	#NULL!	#NULL!	#NULL!	#NULL!	#NULL!	#NULL!
8	1	2	10	1	33	1	0	0	0	0	0	0	0	0	0	0	0	0	0	0	0	0	1	0		#NULL!	#NULL!	#NULL!	#NULL!	#NULL!	#NULL!	#NULL!	#NULL!	#NULL!	#NULL!	#NULL!	#NULL!	#NULL!	#NULL!	#NULL!	#NULL!	#NULL!	#NULL!	#NULL!	#NULL!	#NULL!	#NULL!	#NULL!	#NULL!
9	1	2	10	0	29	1	0	0	99	0	0	0	0	0	0	0	0	0	0	0	0	0	1	0		#NULL!	#NULL!	#NULL!	#NULL!	#NULL!	#NULL!	#NULL!	#NULL!	#NULL!	#NULL!	#NULL!	#NULL!	#NULL!	#NULL!	#NULL!	#NULL!	#NULL!	#NULL!	#NULL!	#NULL!	#NULL!	#NULL!	#NULL!	#NULL!
10	1	2	10	1	41	0	0	0	0	0	0	0	0	0	0	0	0	0	0	0	0	0	1	0		#NULL!	#NULL!	#NULL!	#NULL!	#NULL!	#NULL!	#NULL!	#NULL!	#NULL!	#NULL!	#NULL!	#NULL!	#NULL!	#NULL!	#NULL!	#NULL!	#NULL!	#NULL!	#NULL!	#NULL!	#NULL!	#NULL!	#NULL!	#NULL!
11	1	2	10	1	36	1	0	0	0	1	0	0	1	0	0	0	0	1	0	0	0	0	1	0	0	0	0	0	0	1	45	50	0	0	50	0	0	0	0	0	0	2	0	0	9	0	0	1	0
12	1	2	10	1	62	1	0	0	0	1	1	0	1	1	1	1	1	0	1	0	0	0	1	1	0	0	0	2	2	1	51	55	1	0	55	1	0	1	1	0	0	8	3	0	8	2	0	10	0
13	1	2	10	0	43	1	0	0	99	1	0	0	0	0	0	0	0	0	0	0	0	0	1	0		#NULL!	#NULL!	#NULL!	#NULL!	#NULL!	#NULL!	#NULL!	#NULL!	#NULL!	#NULL!	#NULL!	#NULL!	#NULL!	#NULL!	#NULL!	#NULL!	#NULL!	#NULL!	#NULL!	#NULL!	#NULL!	#NULL!	#NULL!	#NULL!
14	1	2	11	1	53	1	0	0	0	1	0	0	0	0	0	0	1	0	0	0	0	0	1	1	0	0	0	0	2	1	46	47	0	0	48	0	0	0	0	0	0	2	0	0	10	0	0	10	0
15	1	2	10	0	48	1	0	0	99	1	0	0	0	0	0	0	0	0	0	0	0	0	1	0		#NULL!	#NULL!	#NULL!	#NULL!	#NULL!	#NULL!	#NULL!	#NULL!	#NULL!	#NULL!	#NULL!	#NULL!	#NULL!	#NULL!	#NULL!	#NULL!	#NULL!	#NULL!	#NULL!	#NULL!	#NULL!	#NULL!	#NULL!	#NULL!
16	1	2	10	0	45	0	0	0	99	1	1	0	0	0	1	0	0	0	0	0	0	0	1	0	0	0	0	0	6	4	49	51	0	0	53	0	0	0	0	0	0	7	3	0	10	2	0	10	1
17	1	2	10	0	42	1	0	0	99	1	0	0	0	0	0	0	1	0	0	0	0	0	1	0	0	0	0	0	2	2	38	39	0	0	40	0	0	0	0	0	0	0	1	0	0	7	0	0	5
18	1	2	10	0	38	1	0	0	99	1	0	0	0	0	0	0	0	0	0	0	0	0	1	0		#NULL!	#NULL!	#NULL!	#NULL!	#NULL!	#NULL!	#NULL!	#NULL!	#NULL!	#NULL!	#NULL!	#NULL!	#NULL!	#NULL!	#NULL!	#NULL!	#NULL!	#NULL!	#NULL!	#NULL!	#NULL!	#NULL!	#NULL!	#NULL!
19	1	2	10	1	37	1	0	1	0	1	0	0	0	0	0	1	1	0	0	0	0	0	1	1	3	2	2	0	4	3	45	50	1	0	53	0	0	0	0	0	0	2	1	0	4	0	0	5	0
20	1	2	12	1	48	1	0	0	0	1	0	0	0	1	1	0	1	0	0	1	0	0	1	1	1	2	0	2	2	3	46	51	0	1	55	0	1	0	1	0	0	6	2	2	10	0	1	9	0
21	1	2	10	1	33	1	0	0	0	1	0	0	0	0	0	0	0	0	0	0	0	0	1	0		#NULL!	#NULL!	#NULL!	#NULL!	#NULL!	#NULL!	#NULL!	#NULL!	#NULL!	#NULL!	#NULL!	#NULL!	#NULL!	#NULL!	#NULL!	#NULL!	#NULL!	#NULL!	#NULL!	#NULL!	#NULL!	#NULL!	#NULL!	#NULL!
22	1	2	10	1	45	1	0	0	0	1	0	0	0	0	0	0	1	1	0	0	0	0	1	1	0	0	0	0	1	1	44	50	1	0	52	1	1	0	0	0	0	4	3	0	9	2	0	10	0
23	1	2	10	1	34	1	0	0	0	1	0	0	0	0	0	0	1	0	0	0	0	0	1	1	0	0	0	2	0	1	41	50	0	1	53	0	1	1	0	0	0	6	3	3	10	0	0	10	0
24	1	2	10	0	30	1	0	0	99	1	0	0	0	0	0	0	0	0	0	0	0	0	1	0		#NULL!	#NULL!	#NULL!	#NULL!	#NULL!	#NULL!	#NULL!	#NULL!	#NULL!	#NULL!	#NULL!	#NULL!	#NULL!	#NULL!	#NULL!	#NULL!	#NULL!	#NULL!	#NULL!	#NULL!	#NULL!	#NULL!	#NULL!	#NULL!
25	1	2	10	0	40	1	0	0	99	1	0	0	0	0	1	0	0	0	0	0	0	0	1	0	3	2	2	0	4	4	43	54	1	0	56	0	0	0	0	0	0	4	3	0	9	0	0	6	3
26	1	2	10	1	38	1	0	0	0	1	0	0	0	0	0	0	0	0	0	0	0	0	1	0		#NULL!	#NULL!	#NULL!	#NULL!	#NULL!	#NULL!	#NULL!	#NULL!	#NULL!	#NULL!	#NULL!	#NULL!	#NULL!	#NULL!	#NULL!	#NULL!	#NULL!	#NULL!	#NULL!	#NULL!	#NULL!	#NULL!	#NULL!	#NULL!
27	1	2	10	0	35	1	0	0	99	1	0	0	0	0	0	0	0	0	0	0	0	0	1	0		#NULL!	#NULL!	#NULL!	#NULL!	#NULL!	#NULL!	#NULL!	#NULL!	#NULL!	#NULL!	#NULL!	#NULL!	#NULL!	#NULL!	#NULL!	#NULL!	#NULL!	#NULL!	#NULL!	#NULL!	#NULL!	#NULL!	#NULL!	#NULL!
28	1	2	10	1	39	1	0	0	0	1	0	0	0	0	0	0	0	0	0	0	0	0	1	0		#NULL!	#NULL!	#NULL!	#NULL!	#NULL!	#NULL!	#NULL!	#NULL!	#NULL!	#NULL!	#NULL!	#NULL!	#NULL!	#NULL!	#NULL!	#NULL!	#NULL!	#NULL!	#NULL!	#NULL!	#NULL!	#NULL!	#NULL!	#NULL!
29	1	2	10	0	36	1	0	0	99	1	0	0	0	0	0	0	0	0	0	0	0	0	1	0		#NULL!	#NULL!	#NULL!	#NULL!	#NULL!	#NULL!	#NULL!	#NULL!	#NULL!	#NULL!	#NULL!	#NULL!	#NULL!	#NULL!	#NULL!	#NULL!	#NULL!	#NULL!	#NULL!	#NULL!	#NULL!	#NULL!	#NULL!	#NULL!
30	1	2	10	1	31	1	0	0	0	1	0	0	0	0	0	0	0	0	0	0	0	0	1	0		#NULL!	#NULL!	#NULL!	#NULL!	#NULL!	#NULL!	#NULL!	#NULL!	#NULL!	#NULL!	#NULL!	#NULL!	#NULL!	#NULL!	#NULL!	#NULL!	#NULL!	#NULL!	#NULL!	#NULL!	#NULL!	#NULL!	#NULL!	#NULL!
31	1	2	10	1	24	1	0	0	0	1	0	0	0	0	0	0	0	0	0	0	0	0	1	0		#NULL!	#NULL!	#NULL!	#NULL!	#NULL!	#NULL!	#NULL!	#NULL!	#NULL!	#NULL!	#NULL!	#NULL!	#NULL!	#NULL!	#NULL!	#NULL!	#NULL!	#NULL!	#NULL!	#NULL!	#NULL!	#NULL!	#NULL!	#NULL!
32	1	2	10	0	37	1	0	0	99	1	0	0	0	0	0	0	0	0	0	0	0	0	1	0		#NULL!	#NULL!	#NULL!	#NULL!	#NULL!	#NULL!	#NULL!	#NULL!	#NULL!	#NULL!	#NULL!	#NULL!	#NULL!	#NULL!	#NULL!	#NULL!	#NULL!	#NULL!	#NULL!	#NULL!	#NULL!	#NULL!	#NULL!	#NULL!
33	1	2	10	1	46	1	0	0	0	1	0	0	0	0	0	1	0	0	0	0	0	0	1	0	2	0	0	0	1	3	42	43	0	0	45	1	0	0	0	0	0	3	0	0	8	1	0	13	0
34	1	2	10	0	39	1	0	0	99	1	0	0	0	0	0	0	1	0	0	1	0	0	1	0	0	0	0	0	0	3	39	42	0	0	45	1	0	0	0	0	0	1	3	0	5	0	0	8	0
35	1	2	10	1	28	1	0	0	0	1	0	0	0	0	1	0	0	0	0	0	0	0	1	0	3	2	0	0	5	4	46	47	1	0	49	1	0	0	0	0	0	5	0	0	10	0	0	9	0
36	1	2	10	1	42	1	0	0	0	1	0	0	0	1	0	0	1	1	0	0	0	0	1	0	0	0	0	0	3	3	47	50	0	0	52	0	0	0	0	0	0	3	3	0	12	2	0	12	1
37	1	2	10	1	48	1	0	1	1	1	0	0	0	1	0	1	1	0	0	0	0	0	1	0	0	0	0	2	5	1	43	47	0	0	49	0	0	2	0	0	0	2	0	0	10	0	0	10	0
38	1	2	10	0	999	1	0	0	99	1	1	0	0	0	1	0	0	1	0	0	1	0	1	1	1	2	0	0	0	3	40	41	0	0	44	0	0	0	0	0	0	1	0	0	4	0	0	6	0
39	1	2	10	1	52	1	0	0	0	1	0	0	0	0	0	0	1	0	0	0	0	0	1	0	0	0	0	0	2	1	50	52	1	0	54	1	0	0	0	0	0	7	3	0	10	2	0	10	1
40	1	2	10	0	40	1	0	0	99	1	1	1	0	1	0	0	1	1	0	0	0	0	1	1	3	2	2	0	4	2	47	52	0	1	53	0	1	0	0	0	0	6	0	3	10	0	0	8	0
41	1	2	10	0	52	1	0	0	99	1	0	0	1	0	1	1	0	1	1	0	1	0	1	0	1	1	0	0	5	3	45	49	0	0	50	0	0	0	0	0	0	3	0	0	5	0	0	10	0
42	1	2	10	1	41	1	0	0	0	1	1	0	0	1	0	1	1	1	1	0	0	0	1	0	0	0	0	0	3	2	50	53	1	0	54	1	0	1	0	0	0	4	0	0	10	2	0	8	1
43	1	2	10	1	31	1	0	0	0	1	0	0	0	0	1	0	1	0	0	0	0	0	1	0	1	2	0	0	3	3	40	45	1	0	47	1	0	0	0	0	0	5	0	0	8	1	0	9	1
44	1	2	10	0	38	1	0	0	99	1	0	0	0	0	1	0	1	0	0	1	0	0	1	0	3	2	2	0	5	5	46	50	1	0	54	1	0	0	0	0	0	2	3	0	5	0	0	10	0
45	1	2	10	0	35	1	0	0	99	1	0	0	0	0	0	0	1	1	0	1	0	0	1	0	0	0	0	0	5	3	55	57	0	0	58	1	0	0	0	0	0	2	0	0	10	0	0	10	0
46	1	2	10	1	46	1	0	1	0	1	0	1	0	0	0	0	1	0	0	0	0	0	1	0		#NULL!	#NULL!	#NULL!	#NULL!	#NULL!	#NULL!	#NULL!	#NULL!	#NULL!	#NULL!	#NULL!	#NULL!	#NULL!	#NULL!	#NULL!	#NULL!	#NULL!	#NULL!	#NULL!	#NULL!	#NULL!	#NULL!	#NULL!	#NULL!
47	1	2	10	0	38	0	0	0	99	1	0	0	0	0	0	0	0	0	0	0	0	0	1	0		#NULL!	#NULL!	#NULL!	#NULL!	#NULL!	#NULL!	#NULL!	#NULL!	#NULL!	#NULL!	#NULL!	#NULL!	#NULL!	#NULL!	#NULL!	#NULL!	#NULL!	#NULL!	#NULL!	#NULL!	#NULL!	#NULL!	#NULL!	#NULL!
48	1	2	10	0	37	1	0	0	99	1	0	0	0	0	0	0	0	0	0	0	0	0	1	0		#NULL!	#NULL!	#NULL!	#NULL!	#NULL!	#NULL!	#NULL!	#NULL!	#NULL!	#NULL!	#NULL!	#NULL!	#NULL!	#NULL!	#NULL!	#NULL!	#NULL!	#NULL!	#NULL!	#NULL!	#NULL!	#NULL!	#NULL!	#NULL!
49	1	2	10	1	35	0	0	0	0	1	0	0	0	0	0	0	0	0	0	0	0	0	1	0		#NULL!	#NULL!	#NULL!	#NULL!	#NULL!	#NULL!	#NULL!	#NULL!	#NULL!	#NULL!	#NULL!	#NULL!	#NULL!	#NULL!	#NULL!	#NULL!	#NULL!	#NULL!	#NULL!	#NULL!	#NULL!	#NULL!	#NULL!	#NULL!
50	1	2	10	1	36	1	0	0	0	1	0	0	0	0	0	0	0	0	0	0	0	0	1	0		#NULL!	#NULL!	#NULL!	#NULL!	#NULL!	#NULL!	#NULL!	#NULL!	#NULL!	#NULL!	#NULL!	#NULL!	#NULL!	#NULL!	#NULL!	#NULL!	#NULL!	#NULL!	#NULL!	#NULL!	#NULL!	#NULL!	#NULL!	#NULL!
51	1	2	10	0	33	1	0	0	99	1	0	0	0	0	0	0	0	0	0	0	0	0	1	0		#NULL!	#NULL!	#NULL!	#NULL!	#NULL!	#NULL!	#NULL!	#NULL!	#NULL!	#NULL!	#NULL!	#NULL!	#NULL!	#NULL!	#NULL!	#NULL!	#NULL!	#NULL!	#NULL!	#NULL!	#NULL!	#NULL!	#NULL!	#NULL!
52	1	2	10	0	26	1	0	0	99	1	0	0	0	0	0	0	0	0	0	0	0	0	1	0		#NULL!	#NULL!	#NULL!	#NULL!	#NULL!	#NULL!	#NULL!	#NULL!	#NULL!	#NULL!	#NULL!	#NULL!	#NULL!	#NULL!	#NULL!	#NULL!	#NULL!	#NULL!	#NULL!	#NULL!	#NULL!	#NULL!	#NULL!	#NULL!
53	1	2	10	0	34	1	0	0	99	1	0	0	0	0	0	0	0	0	0	0	0	0	1	0		#NULL!	#NULL!	#NULL!	#NULL!	#NULL!	#NULL!	#NULL!	#NULL!	#NULL!	#NULL!	#NULL!	#NULL!	#NULL!	#NULL!	#NULL!	#NULL!	#NULL!	#NULL!	#NULL!	#NULL!	#NULL!	#NULL!	#NULL!	#NULL!
54	1	2	10	0	43	1	0	0	99	1	0	0	0	0	0	0	0	0	0	0	0	0	1	0		#NULL!	#NULL!	#NULL!	#NULL!	#NULL!	#NULL!	#NULL!	#NULL!	#NULL!	#NULL!	#NULL!	#NULL!	#NULL!	#NULL!	#NULL!	#NULL!	#NULL!	#NULL!	#NULL!	#NULL!	#NULL!	#NULL!	#NULL!	#NULL!
55	1	2	10	0	53	1	0	0	99	1	0	0	0	0	0	0	0	0	0	0	0	0	1	0		#NULL!	#NULL!	#NULL!	#NULL!	#NULL!	#NULL!	#NULL!	#NULL!	#NULL!	#NULL!	#NULL!	#NULL!	#NULL!	#NULL!	#NULL!	#NULL!	#NULL!	#NULL!	#NULL!	#NULL!	#NULL!	#NULL!	#NULL!	#NULL!
56	1	2	10	0	35	0	0	0	99	1	0	0	0	0	0	0	0	0	0	0	0	0	1	0		#NULL!	#NULL!	#NULL!	#NULL!	#NULL!	#NULL!	#NULL!	#NULL!	#NULL!	#NULL!	#NULL!	#NULL!	#NULL!	#NULL!	#NULL!	#NULL!	#NULL!	#NULL!	#NULL!	#NULL!	#NULL!	#NULL!	#NULL!	#NULL!
57	1	2	10	0	43	1	1	0	99	1	0	0	0	0	0	0	1	0	1	1	0	0	1	0	0	0	0	0	1	1	43	46	0	0	50	0	0	0	0	0	0	4	0	0	8	0	0	12	0
58	1	2	10	1	31	1	0	0	0	1	0	0	0	1	1	0	0	0	0	0	0	0	1	0	0	0	0	0	4	3	49	55	0	0	56	1	0	0	0	0	0	5	0	0	9	2	0	6	0
59	1	2	10	0	32	1	0	0	99	0	0	0	0	0	0	0	0	0	0	0	0	0	1	0		#NULL!	#NULL!	#NULL!	#NULL!	#NULL!	#NULL!	#NULL!	#NULL!	#NULL!	#NULL!	#NULL!	#NULL!	#NULL!	#NULL!	#NULL!	#NULL!	#NULL!	#NULL!	#NULL!	#NULL!	#NULL!	#NULL!	#NULL!	#NULL!
60	1	2	10	1	34	1	0	0	0	0	0	0	0	0	0	0	0	0	0	0	0	0	1	0		#NULL!	#NULL!	#NULL!	#NULL!	#NULL!	#NULL!	#NULL!	#NULL!	#NULL!	#NULL!	#NULL!	#NULL!	#NULL!	#NULL!	#NULL!	#NULL!	#NULL!	#NULL!	#NULL!	#NULL!	#NULL!	#NULL!	#NULL!	#NULL!
61	1	2	10	0	45	1	0	0	99	0	0	0	0	0	0	0	0	0	0	0	0	0	1	0		#NULL!	#NULL!	#NULL!	#NULL!	#NULL!	#NULL!	#NULL!	#NULL!	#NULL!	#NULL!	#NULL!	#NULL!	#NULL!	#NULL!	#NULL!	#NULL!	#NULL!	#NULL!	#NULL!	#NULL!	#NULL!	#NULL!	#NULL!	#NULL!
62	1	2	10	1	61	1	0	0	0	1	0	0	0	1	1	1	0	0	0	0	0	0	1	0	3	2	2	0	4	3	40	50	0	0	52	1	0	0	0	0	0	1	3	0	8	2	0	10	1
63	1	2	10	0	40	1	0	1	99	1	0	0	0	0	1	0	0	0	0	0	0	0	1	0	0	0	0	0	-2	3	48	55	1	0	57	1	0	0	0	0	0	2	0	0	10	2	0	10	0
64	1	2	10	1	48	0	0	0	0	1	0	0	0	0	0	0	1	0	0	0	0	0	0	0	0	0	0	1	4	3	43	45	0	0	47	0	0	0	0	0	0	1	0	0	11	0	0	5	1
65	1	2	10	0	37	1	0	0	99	0	0	0	0	0	0	0	0	0	0	0	0	0	0	0		#NULL!	#NULL!	#NULL!	#NULL!	#NULL!	#NULL!	#NULL!	#NULL!	#NULL!	#NULL!	#NULL!	#NULL!	#NULL!	#NULL!	#NULL!	#NULL!	#NULL!	#NULL!	#NULL!	#NULL!	#NULL!	#NULL!	#NULL!	#NULL!
66	1	2	10	0	43	1	0	0	99	0	0	0	0	0	0	0	0	0	0	0	0	0	0	0		#NULL!	#NULL!	#NULL!	#NULL!	#NULL!	#NULL!	#NULL!	#NULL!	#NULL!	#NULL!	#NULL!	#NULL!	#NULL!	#NULL!	#NULL!	#NULL!	#NULL!	#NULL!	#NULL!	#NULL!	#NULL!	#NULL!	#NULL!	#NULL!
67	1	2	10	0	36	1	0	0	99	0	0	0	0	0	0	0	0	0	0	0	0	0	0	0		#NULL!	#NULL!	#NULL!	#NULL!	#NULL!	#NULL!	#NULL!	#NULL!	#NULL!	#NULL!	#NULL!	#NULL!	#NULL!	#NULL!	#NULL!	#NULL!	#NULL!	#NULL!	#NULL!	#NULL!	#NULL!	#NULL!	#NULL!	#NULL!
68	1	2	10	1	29	1	0	0	0	0	0	0	0	0	0	0	0	0	0	0	0	0	0	0		#NULL!	#NULL!	#NULL!	#NULL!	#NULL!	#NULL!	#NULL!	#NULL!	#NULL!	#NULL!	#NULL!	#NULL!	#NULL!	#NULL!	#NULL!	#NULL!	#NULL!	#NULL!	#NULL!	#NULL!	#NULL!	#NULL!	#NULL!	#NULL!
69	1	2	11	1	44	1	0	0	0	0	0	0	0	0	0	0	0	0	0	0	0	0	0	0		#NULL!	#NULL!	#NULL!	#NULL!	#NULL!	#NULL!	#NULL!	#NULL!	#NULL!	#NULL!	#NULL!	#NULL!	#NULL!	#NULL!	#NULL!	#NULL!	#NULL!	#NULL!	#NULL!	#NULL!	#NULL!	#NULL!	#NULL!	#NULL!
70	1	2	10	0	36	1	0	0	99	0	0	0	0	0	0	0	0	0	0	0	0	0	0	0		#NULL!	#NULL!	#NULL!	#NULL!	#NULL!	#NULL!	#NULL!	#NULL!	#NULL!	#NULL!	#NULL!	#NULL!	#NULL!	#NULL!	#NULL!	#NULL!	#NULL!	#NULL!	#NULL!	#NULL!	#NULL!	#NULL!	#NULL!	#NULL!
71	1	2	10	1	43	1	0	0	0	0	0	0	0	0	0	0	0	0	0	0	0	0	0	0		#NULL!	#NULL!	#NULL!	#NULL!	#NULL!	#NULL!	#NULL!	#NULL!	#NULL!	#NULL!	#NULL!	#NULL!	#NULL!	#NULL!	#NULL!	#NULL!	#NULL!	#NULL!	#NULL!	#NULL!	#NULL!	#NULL!	#NULL!	#NULL!
72	1	2	10	1	29	1	0	0	0	0	0	0	0	0	0	0	0	0	0	0	0	0	0	0		#NULL!	#NULL!	#NULL!	#NULL!	#NULL!	#NULL!	#NULL!	#NULL!	#NULL!	#NULL!	#NULL!	#NULL!	#NULL!	#NULL!	#NULL!	#NULL!	#NULL!	#NULL!	#NULL!	#NULL!	#NULL!	#NULL!	#NULL!	#NULL!
73	1	2	10	1	48	1	0	0	0	0	0	0	0	0	0	0	0	0	0	0	0	0	0	0		#NULL!	#NULL!	#NULL!	#NULL!	#NULL!	#NULL!	#NULL!	#NULL!	#NULL!	#NULL!	#NULL!	#NULL!	#NULL!	#NULL!	#NULL!	#NULL!	#NULL!	#NULL!	#NULL!	#NULL!	#NULL!	#NULL!	#NULL!	#NULL!
74	1	2	10	1	44	1	0	0	0	0	0	0	0	0	0	0	0	0	0	0	0	0	0	0		#NULL!	#NULL!	#NULL!	#NULL!	#NULL!	#NULL!	#NULL!	#NULL!	#NULL!	#NULL!	#NULL!	#NULL!	#NULL!	#NULL!	#NULL!	#NULL!	#NULL!	#NULL!	#NULL!	#NULL!	#NULL!	#NULL!	#NULL!	#NULL!
75	1	2	10	1	42	1	0	0	0	0	0	0	0	0	0	0	0	0	0	0	0	0	0	0		#NULL!	#NULL!	#NULL!	#NULL!	#NULL!	#NULL!	#NULL!	#NULL!	#NULL!	#NULL!	#NULL!	#NULL!	#NULL!	#NULL!	#NULL!	#NULL!	#NULL!	#NULL!	#NULL!	#NULL!	#NULL!	#NULL!	#NULL!	#NULL!
76	1	2	10	0	45	1	0	0	99	0	0	0	0	0	0	0	0	0	0	0	0	0	0	0		#NULL!	#NULL!	#NULL!	#NULL!	#NULL!	#NULL!	#NULL!	#NULL!	#NULL!	#NULL!	#NULL!	#NULL!	#NULL!	#NULL!	#NULL!	#NULL!	#NULL!	#NULL!	#NULL!	#NULL!	#NULL!	#NULL!	#NULL!	#NULL!
77	1	2	10	1	37	1	0	0	0	0	0	0	0	0	0	0	0	0	0	0	0	0	0	0		#NULL!	#NULL!	#NULL!	#NULL!	#NULL!	#NULL!	#NULL!	#NULL!	#NULL!	#NULL!	#NULL!	#NULL!	#NULL!	#NULL!	#NULL!	#NULL!	#NULL!	#NULL!	#NULL!	#NULL!	#NULL!	#NULL!	#NULL!	#NULL!
78	1	2	10	0	41	1	0	0	99	0	0	0	0	0	0	0	0	0	0	0	0	0	0	0		#NULL!	#NULL!	#NULL!	#NULL!	#NULL!	#NULL!	#NULL!	#NULL!	#NULL!	#NULL!	#NULL!	#NULL!	#NULL!	#NULL!	#NULL!	#NULL!	#NULL!	#NULL!	#NULL!	#NULL!	#NULL!	#NULL!	#NULL!	#NULL!
79	1	2	10	1	33	1	1	1	0	0	0	0	0	0	0	0	0	0	0	0	0	0	0	0		#NULL!	#NULL!	#NULL!	#NULL!	#NULL!	#NULL!	#NULL!	#NULL!	#NULL!	#NULL!	#NULL!	#NULL!	#NULL!	#NULL!	#NULL!	#NULL!	#NULL!	#NULL!	#NULL!	#NULL!	#NULL!	#NULL!	#NULL!	#NULL!
80	1	2	10	0	37	1	0	1	99	0	0	0	0	0	0	0	0	0	0	0	0	0	0	0		#NULL!	#NULL!	#NULL!	#NULL!	#NULL!	#NULL!	#NULL!	#NULL!	#NULL!	#NULL!	#NULL!	#NULL!	#NULL!	#NULL!	#NULL!	#NULL!	#NULL!	#NULL!	#NULL!	#NULL!	#NULL!	#NULL!	#NULL!	#NULL!
81	1	2	10	0	35	1	0	0	99	0	0	0	0	0	0	0	0	0	0	0	0	0	0	0		#NULL!	#NULL!	#NULL!	#NULL!	#NULL!	#NULL!	#NULL!	#NULL!	#NULL!	#NULL!	#NULL!	#NULL!	#NULL!	#NULL!	#NULL!	#NULL!	#NULL!	#NULL!	#NULL!	#NULL!	#NULL!	#NULL!	#NULL!	#NULL!
82	1	2	10	1	32	1	0	0	0	0	0	0	0	0	0	0	0	0	0	0	0	0	0	0		#NULL!	#NULL!	#NULL!	#NULL!	#NULL!	#NULL!	#NULL!	#NULL!	#NULL!	#NULL!	#NULL!	#NULL!	#NULL!	#NULL!	#NULL!	#NULL!	#NULL!	#NULL!	#NULL!	#NULL!	#NULL!	#NULL!	#NULL!	#NULL!
83	1	2	10	0	44	1	0	0	99	1	0	0	0	1	1	1	1	0	0	1	0	0	0	0	1	2	0	0	6	5	55	56	0	0	58	0	0	0	0	0	0	5	0	0	12	0	0	12	0
84	1	2	11	0	45	1	0	0	99	0	0	0	0	0	0	0	0	0	0	0	0	0	0	0		#NULL!	#NULL!	#NULL!	#NULL!	#NULL!	#NULL!	#NULL!	#NULL!	#NULL!	#NULL!	#NULL!	#NULL!	#NULL!	#NULL!	#NULL!	#NULL!	#NULL!	#NULL!	#NULL!	#NULL!	#NULL!	#NULL!	#NULL!	#NULL!
85	1	2	10	0	36	1	0	0	99	0	0	0	0	0	0	0	0	0	0	0	0	0	0	0		#NULL!	#NULL!	#NULL!	#NULL!	#NULL!	#NULL!	#NULL!	#NULL!	#NULL!	#NULL!	#NULL!	#NULL!	#NULL!	#NULL!	#NULL!	#NULL!	#NULL!	#NULL!	#NULL!	#NULL!	#NULL!	#NULL!	#NULL!	#NULL!
86	1	2	10	0	51	1	0	0	99	0	0	0	0	0	0	0	0	0	0	0	0	0	0	0		#NULL!	#NULL!	#NULL!	#NULL!	#NULL!	#NULL!	#NULL!	#NULL!	#NULL!	#NULL!	#NULL!	#NULL!	#NULL!	#NULL!	#NULL!	#NULL!	#NULL!	#NULL!	#NULL!	#NULL!	#NULL!	#NULL!	#NULL!	#NULL!
87	1	2	10	0	25	1	1	0	99	1	0	0	0	1	0	0	0	1	1	0	0	0	1	0	0	0	0	2	5	3	51	52	1	0	55	1	0	0	1	0	0	1	3	0	15	1	0	12	1
88	1	2	10	1	64	1	1	1	0	1	1	0	0	0	1	1	1	1	0	0	0	0	0	1	3	2	2	0	5	3	41	45	0	0	51	0	0	0	0	0	0	4	0	0	4	0	0	7	0
89	1	2	11	0	42	0	0	0	99	0	0	0	0	0	0	0	0	0	0	0	0	0	0	0		#NULL!	#NULL!	#NULL!	#NULL!	#NULL!	#NULL!	#NULL!	#NULL!	#NULL!	#NULL!	#NULL!	#NULL!	#NULL!	#NULL!	#NULL!	#NULL!	#NULL!	#NULL!	#NULL!	#NULL!	#NULL!	#NULL!	#NULL!	#NULL!
90	1	2	10	1	38	1	0	0	0	0	0	0	0	0	0	0	0	0	0	0	0	0	0	0		#NULL!	#NULL!	#NULL!	#NULL!	#NULL!	#NULL!	#NULL!	#NULL!	#NULL!	#NULL!	#NULL!	#NULL!	#NULL!	#NULL!	#NULL!	#NULL!	#NULL!	#NULL!	#NULL!	#NULL!	#NULL!	#NULL!	#NULL!	#NULL!
91	1	2	10	1	47	1	0	0	0	1	0	0	1	0	0	0	0	0	0	0	0	0	0	0	2	0	3	0	1	2	50	52	1	0	54	1	0	0	0	0	0	7	3	0	13	1	0	11	1
92	1	2	10	0	47	1	0	0	99	1	0	0	0	0	0	0	1	1	0	1	0	0	0	0	0	0	0	0	4	4	52	54	1	0	54	1	0	0	0	0	0	1	0	0	9	0	0	7	0
93	1	2	10	0	28	1	0	0	99	0	0	0	0	0	0	0	0	0	0	0	0	0	0	0		#NULL!	#NULL!	#NULL!	#NULL!	#NULL!	#NULL!	#NULL!	#NULL!	#NULL!	#NULL!	#NULL!	#NULL!	#NULL!	#NULL!	#NULL!	#NULL!	#NULL!	#NULL!	#NULL!	#NULL!	#NULL!	#NULL!	#NULL!	#NULL!
94	1	2	10	1	46	1	0	0	0	0	0	0	0	0	0	0	0	0	0	0	0	0	0	0		#NULL!	#NULL!	#NULL!	#NULL!	#NULL!	#NULL!	#NULL!	#NULL!	#NULL!	#NULL!	#NULL!	#NULL!	#NULL!	#NULL!	#NULL!	#NULL!	#NULL!	#NULL!	#NULL!	#NULL!	#NULL!	#NULL!	#NULL!	#NULL!
95	1	2	10	0	30	1	0	0	99	0	0	0	0	0	0	0	0	0	0	0	0	0	0	0		#NULL!	#NULL!	#NULL!	#NULL!	#NULL!	#NULL!	#NULL!	#NULL!	#NULL!	#NULL!	#NULL!	#NULL!	#NULL!	#NULL!	#NULL!	#NULL!	#NULL!	#NULL!	#NULL!	#NULL!	#NULL!	#NULL!	#NULL!	#NULL!
96	1	2	10	1	38	1	0	0	0	0	0	0	0	0	0	0	0	0	0	0	0	0	0	0		#NULL!	#NULL!	#NULL!	#NULL!	#NULL!	#NULL!	#NULL!	#NULL!	#NULL!	#NULL!	#NULL!	#NULL!	#NULL!	#NULL!	#NULL!	#NULL!	#NULL!	#NULL!	#NULL!	#NULL!	#NULL!	#NULL!	#NULL!	#NULL!
97	1	2	10	1	48	1	0	0	0	1	0	0	0	1	0	0	0	0	1	0	0	0	0	0	0	0	0	0	7	4	45	48	1	0	50	1	0	0	0	0	0	6	3	0	8	0	0	10	1
98	1	2	10	0	30	1	0	0	99	0	0	0	0	0	0	0	0	0	0	0	0	0	0	0		#NULL!	#NULL!	#NULL!	#NULL!	#NULL!	#NULL!	#NULL!	#NULL!	#NULL!	#NULL!	#NULL!	#NULL!	#NULL!	#NULL!	#NULL!	#NULL!	#NULL!	#NULL!	#NULL!	#NULL!	#NULL!	#NULL!	#NULL!	#NULL!
99	1	2	10	1	35	1	0	0	0	0	0	0	0	0	0	0	0	0	0	0	0	0	0	0		#NULL!	#NULL!	#NULL!	#NULL!	#NULL!	#NULL!	#NULL!	#NULL!	#NULL!	#NULL!	#NULL!	#NULL!	#NULL!	#NULL!	#NULL!	#NULL!	#NULL!	#NULL!	#NULL!	#NULL!	#NULL!	#NULL!	#NULL!	#NULL!
100	1	2	10	0	34	1	0	0	99	0	0	0	0	0	0	0	0	0	0	0	0	0	0	0		#NULL!	#NULL!	#NULL!	#NULL!	#NULL!	#NULL!	#NULL!	#NULL!	#NULL!	#NULL!	#NULL!	#NULL!	#NULL!	#NULL!	#NULL!	#NULL!	#NULL!	#NULL!	#NULL!	#NULL!	#NULL!	#NULL!	#NULL!	#NULL!
101	1	2	10	0	999	1	0	0	99	1	0	0	0	1	0	0	0	0	0	0	0	0	0	0		#NULL!	#NULL!	#NULL!	#NULL!	#NULL!	#NULL!	#NULL!	#NULL!	#NULL!	#NULL!	#NULL!	#NULL!	#NULL!	#NULL!	#NULL!	#NULL!	#NULL!	#NULL!	#NULL!	#NULL!	#NULL!	#NULL!	#NULL!	#NULL!
102	1	2	12	1	44	1	0	0	0	1	0	0	0	0	0	1	1	1	0	1	0	0	0	0		#NULL!	#NULL!	#NULL!	#NULL!	#NULL!	#NULL!	#NULL!	#NULL!	#NULL!	#NULL!	#NULL!	#NULL!	#NULL!	#NULL!	#NULL!	#NULL!	#NULL!	#NULL!	#NULL!	#NULL!	#NULL!	#NULL!	#NULL!	#NULL!
103	1	2	11	1	54	1	0	0	0	1	0	0	0	1	1	1	1	1	1	1	0	0	0	0		#NULL!	#NULL!	#NULL!	#NULL!	#NULL!	#NULL!	#NULL!	#NULL!	#NULL!	#NULL!	#NULL!	#NULL!	#NULL!	#NULL!	#NULL!	#NULL!	#NULL!	#NULL!	#NULL!	#NULL!	#NULL!	#NULL!	#NULL!	#NULL!
104	1	2	11	0	24	1	0	0	99	1	0	0	0	1	0	0	0	0	0	0	0	0	0	0	0	0	0	0	5	3	52	54	0	0	55	0	0	0	0	0	0	1	0	0	8	0	0	9	0
105	1	2	13	0	31	1	0	0	99	0	0	0	0	0	0	0	0	0	0	0	0	0	0	0		#NULL!	#NULL!	#NULL!	#NULL!	#NULL!	#NULL!	#NULL!	#NULL!	#NULL!	#NULL!	#NULL!	#NULL!	#NULL!	#NULL!	#NULL!	#NULL!	#NULL!	#NULL!	#NULL!	#NULL!	#NULL!	#NULL!	#NULL!	#NULL!
106	1	2	12	0	29	1	0	0	99	1	0	0	1	0	0	0	0	0	1	0	0	0	1	0	0	0	0	0	5	7	60	60	0	0	61	0	1	1	1	0	0	1	0	0	11	0	0	10	0
107	1	2	12	1	42	1	0	0	0	0	0	0	0	0	0	0	0	0	0	0	0	0	0	0		#NULL!	#NULL!	#NULL!	#NULL!	#NULL!	#NULL!	#NULL!	#NULL!	#NULL!	#NULL!	#NULL!	#NULL!	#NULL!	#NULL!	#NULL!	#NULL!	#NULL!	#NULL!	#NULL!	#NULL!	#NULL!	#NULL!	#NULL!	#NULL!
108	1	2	12	0	27	1	0	0	99	0	0	0	0	0	0	0	0	0	0	0	0	0	0	0		#NULL!	#NULL!	#NULL!	#NULL!	#NULL!	#NULL!	#NULL!	#NULL!	#NULL!	#NULL!	#NULL!	#NULL!	#NULL!	#NULL!	#NULL!	#NULL!	#NULL!	#NULL!	#NULL!	#NULL!	#NULL!	#NULL!	#NULL!	#NULL!
109	1	2	12	1	24	1	0	0	0	0	0	0	0	0	0	0	0	0	0	0	0	0	0	0		#NULL!	#NULL!	#NULL!	#NULL!	#NULL!	#NULL!	#NULL!	#NULL!	#NULL!	#NULL!	#NULL!	#NULL!	#NULL!	#NULL!	#NULL!	#NULL!	#NULL!	#NULL!	#NULL!	#NULL!	#NULL!	#NULL!	#NULL!	#NULL!
110	1	2	10	0	47	1	0	0	99	0	0	0	0	0	0	0	0	0	0	0	0	0	0	0		#NULL!	#NULL!	#NULL!	#NULL!	#NULL!	#NULL!	#NULL!	#NULL!	#NULL!	#NULL!	#NULL!	#NULL!	#NULL!	#NULL!	#NULL!	#NULL!	#NULL!	#NULL!	#NULL!	#NULL!	#NULL!	#NULL!	#NULL!	#NULL!
111	1	2	11	1	31	1	0	0	0	0	0	0	0	0	0	0	0	0	0	0	0	0	0	0		#NULL!	#NULL!	#NULL!	#NULL!	#NULL!	#NULL!	#NULL!	#NULL!	#NULL!	#NULL!	#NULL!	#NULL!	#NULL!	#NULL!	#NULL!	#NULL!	#NULL!	#NULL!	#NULL!	#NULL!	#NULL!	#NULL!	#NULL!	#NULL!
112	1	2	11	1	31	1	0	0	0	0	0	0	0	0	0	0	0	0	0	0	0	0	0	0		#NULL!	#NULL!	#NULL!	#NULL!	#NULL!	#NULL!	#NULL!	#NULL!	#NULL!	#NULL!	#NULL!	#NULL!	#NULL!	#NULL!	#NULL!	#NULL!	#NULL!	#NULL!	#NULL!	#NULL!	#NULL!	#NULL!	#NULL!	#NULL!
113	1	2	10	1	27	1	0	0	0	0	0	0	0	0	0	0	0	0	0	0	0	0	0	0		#NULL!	#NULL!	#NULL!	#NULL!	#NULL!	#NULL!	#NULL!	#NULL!	#NULL!	#NULL!	#NULL!	#NULL!	#NULL!	#NULL!	#NULL!	#NULL!	#NULL!	#NULL!	#NULL!	#NULL!	#NULL!	#NULL!	#NULL!	#NULL!
114	1	2	11	0	34	1	0	0	99	0	0	0	0	0	0	0	0	0	0	0	0	0	0	0		#NULL!	#NULL!	#NULL!	#NULL!	#NULL!	#NULL!	#NULL!	#NULL!	#NULL!	#NULL!	#NULL!	#NULL!	#NULL!	#NULL!	#NULL!	#NULL!	#NULL!	#NULL!	#NULL!	#NULL!	#NULL!	#NULL!	#NULL!	#NULL!
115	1	2	10	1	37	1	0	0	0	0	0	0	0	0	0	0	0	0	0	0	0	0	0	0		#NULL!	#NULL!	#NULL!	#NULL!	#NULL!	#NULL!	#NULL!	#NULL!	#NULL!	#NULL!	#NULL!	#NULL!	#NULL!	#NULL!	#NULL!	#NULL!	#NULL!	#NULL!	#NULL!	#NULL!	#NULL!	#NULL!	#NULL!	#NULL!
116	1	2	10	1	49	1	0	0	1	1	0	0	0	1	0	1	1	0	0	0	0	0	0	0	1	2	0	0	6	2	48	49	1	0	50	1	0	0	0	0	0	1	0	0	8	2	0	10	1
117	1	2	11	0	55	1	0	0	99	1	0	0	0	0	1	0	1	0	0	0	0	0	0	0	1	1	0	0	3	1	48	50	0	0	52	0	0	0	0	0	0	4	0	0	10	2	0	10	1
118	1	2	12	1	40	1	0	0	1	1	0	0	0	1	1	1	0	0	0	0	0	0	0	0	3	2	2	0	-3	2	52	55	1	0	55	0	0	2	0	0	0	5	3	0	9	0	0	9	0
119	1	2	10	0	27	1	0	0	99	0	0	0	0	0	0	0	0	0	0	0	0	0	0	0		#NULL!	#NULL!	#NULL!	#NULL!	#NULL!	#NULL!	#NULL!	#NULL!	#NULL!	#NULL!	#NULL!	#NULL!	#NULL!	#NULL!	#NULL!	#NULL!	#NULL!	#NULL!	#NULL!	#NULL!	#NULL!	#NULL!	#NULL!	#NULL!
120	1	2	11	1	35	1	0	0	1	1	0	0	1	0	0	1	1	0	0	0	0	0	0	0	0	0	0	0	6	3	53	55	1	0	56	0	0	0	0	0	0	6	0	0	10	0	0	10	0
121	1	2	11	1	44	1	0	0	0	0	0	0	0	0	0	0	0	0	0	0	0	0	0	0		#NULL!	#NULL!	#NULL!	#NULL!	#NULL!	#NULL!	#NULL!	#NULL!	#NULL!	#NULL!	#NULL!	#NULL!	#NULL!	#NULL!	#NULL!	#NULL!	#NULL!	#NULL!	#NULL!	#NULL!	#NULL!	#NULL!	#NULL!	#NULL!
122	1	2	10	1	46	0	0	0	0	1	1	1	1	0	1	1	0	1	1	1	0	0	0	1	2	0	2	0	5	2	44	46	1	0	46	1	0	0	0	0	0	3	0	0	10	0	0	11	0
123	1	2	10	1	29	1	0	0	0	0	0	0	0	0	0	0	0	0	0	0	0	0	0	0		#NULL!	#NULL!	#NULL!	#NULL!	#NULL!	#NULL!	#NULL!	#NULL!	#NULL!	#NULL!	#NULL!	#NULL!	#NULL!	#NULL!	#NULL!	#NULL!	#NULL!	#NULL!	#NULL!	#NULL!	#NULL!	#NULL!	#NULL!	#NULL!
124	1	2	10	1	999	1	0	0	0	1	0	0	1	0	1	0	1	0	0	0	0	0	0	0	3	2	2	0	5	9	42	45	1	0	46	1	0	0	0	0	0	1	3	0	11	0	0	12	1
125	1	2	11	1	33	1	0	0	0	0	0	0	0	0	0	0	0	0	0	0	0	0	0	0		#NULL!	#NULL!	#NULL!	#NULL!	#NULL!	#NULL!	#NULL!	#NULL!	#NULL!	#NULL!	#NULL!	#NULL!	#NULL!	#NULL!	#NULL!	#NULL!	#NULL!	#NULL!	#NULL!	#NULL!	#NULL!	#NULL!	#NULL!	#NULL!
126	1	2	10	0	35	1	0	0	99	0	0	0	0	0	0	0	0	0	0	0	0	0	0	0		#NULL!	#NULL!	#NULL!	#NULL!	#NULL!	#NULL!	#NULL!	#NULL!	#NULL!	#NULL!	#NULL!	#NULL!	#NULL!	#NULL!	#NULL!	#NULL!	#NULL!	#NULL!	#NULL!	#NULL!	#NULL!	#NULL!	#NULL!	#NULL!
127	1	2	10	1	33	1	0	0	0	0	0	0	0	0	0	0	0	0	0	0	0	0	0	0		#NULL!	#NULL!	#NULL!	#NULL!	#NULL!	#NULL!	#NULL!	#NULL!	#NULL!	#NULL!	#NULL!	#NULL!	#NULL!	#NULL!	#NULL!	#NULL!	#NULL!	#NULL!	#NULL!	#NULL!	#NULL!	#NULL!	#NULL!	#NULL!
128	1	2	11	1	40	1	0	0	0	1	0	0	0	1	0	1	1	0	0	0	0	0	0	0	1	2	0	2	3	2	42	43	1	0	46	0	0	0	0	0	0	5	0	0	8	1	0	8	0
129	1	2	10	1	35	1	0	0	0	0	0	0	0	0	0	0	0	0	0	0	0	0	0	0		#NULL!	#NULL!	#NULL!	#NULL!	#NULL!	#NULL!	#NULL!	#NULL!	#NULL!	#NULL!	#NULL!	#NULL!	#NULL!	#NULL!	#NULL!	#NULL!	#NULL!	#NULL!	#NULL!	#NULL!	#NULL!	#NULL!	#NULL!	#NULL!
130	1	2	11	1	30	1	0	0	0	0	0	0	0	0	0	0	0	0	0	0	0	0	0	0		#NULL!	#NULL!	#NULL!	#NULL!	#NULL!	#NULL!	#NULL!	#NULL!	#NULL!	#NULL!	#NULL!	#NULL!	#NULL!	#NULL!	#NULL!	#NULL!	#NULL!	#NULL!	#NULL!	#NULL!	#NULL!	#NULL!	#NULL!	#NULL!
131	1	2	10	0	27	1	0	0	99	1	0	0	0	1	0	0	1	0	0	0	1	0	0	0	0	0	0	0	4	2	42	42	0	0	44	0	0	0	0	0	0	5	0	0	10	0	0	10	0
132	1	2	10	1	30	1	0	1	0	0	0	0	0	0	0	0	0	0	0	0	0	0	0	0		#NULL!	#NULL!	#NULL!	#NULL!	#NULL!	#NULL!	#NULL!	#NULL!	#NULL!	#NULL!	#NULL!	#NULL!	#NULL!	#NULL!	#NULL!	#NULL!	#NULL!	#NULL!	#NULL!	#NULL!	#NULL!	#NULL!	#NULL!	#NULL!
133	1	2	10	1	34	1	0	0	0	0	0	0	0	0	0	0	0	0	0	0	0	0	0	0		#NULL!	#NULL!	#NULL!	#NULL!	#NULL!	#NULL!	#NULL!	#NULL!	#NULL!	#NULL!	#NULL!	#NULL!	#NULL!	#NULL!	#NULL!	#NULL!	#NULL!	#NULL!	#NULL!	#NULL!	#NULL!	#NULL!	#NULL!	#NULL!
134	1	2	10	1	34	1	0	0	0	0	0	0	0	0	0	0	0	0	0	0	0	0	0	0		#NULL!	#NULL!	#NULL!	#NULL!	#NULL!	#NULL!	#NULL!	#NULL!	#NULL!	#NULL!	#NULL!	#NULL!	#NULL!	#NULL!	#NULL!	#NULL!	#NULL!	#NULL!	#NULL!	#NULL!	#NULL!	#NULL!	#NULL!	#NULL!
135	1	2	11	1	47	1	0	0	0	0	0	0	0	0	0	0	0	0	0	0	0	0	0	0		#NULL!	#NULL!	#NULL!	#NULL!	#NULL!	#NULL!	#NULL!	#NULL!	#NULL!	#NULL!	#NULL!	#NULL!	#NULL!	#NULL!	#NULL!	#NULL!	#NULL!	#NULL!	#NULL!	#NULL!	#NULL!	#NULL!	#NULL!	#NULL!
136	1	2	11	0	44	1	0	0	99	0	0	0	0	0	0	0	0	0	0	0	0	0	0	0		#NULL!	#NULL!	#NULL!	#NULL!	#NULL!	#NULL!	#NULL!	#NULL!	#NULL!	#NULL!	#NULL!	#NULL!	#NULL!	#NULL!	#NULL!	#NULL!	#NULL!	#NULL!	#NULL!	#NULL!	#NULL!	#NULL!	#NULL!	#NULL!
137	1	2	11	1	45	0	0	1	1	1	0	0	0	0	0	0	1	0	0	0	0	0	0	0	0	0	0	0	2	2	52	57	1	0	58	1	0	0	0	0	0	3	0	0	10	0	0	5	0
138	1	2	11	1	33	1	0	0	0	0	0	0	0	0	0	0	0	0	0	0	0	0	0	0		#NULL!	#NULL!	#NULL!	#NULL!	#NULL!	#NULL!	#NULL!	#NULL!	#NULL!	#NULL!	#NULL!	#NULL!	#NULL!	#NULL!	#NULL!	#NULL!	#NULL!	#NULL!	#NULL!	#NULL!	#NULL!	#NULL!	#NULL!	#NULL!
139	1	2	10	0	37	1	0	0	99	0	0	0	0	0	0	0	0	0	0	0	0	0	0	0		#NULL!	#NULL!	#NULL!	#NULL!	#NULL!	#NULL!	#NULL!	#NULL!	#NULL!	#NULL!	#NULL!	#NULL!	#NULL!	#NULL!	#NULL!	#NULL!	#NULL!	#NULL!	#NULL!	#NULL!	#NULL!	#NULL!	#NULL!	#NULL!
140	1	2	11	1	36	1	0	0	0	0	0	0	0	0	0	0	0	0	0	0	0	0	0	0		#NULL!	#NULL!	#NULL!	#NULL!	#NULL!	#NULL!	#NULL!	#NULL!	#NULL!	#NULL!	#NULL!	#NULL!	#NULL!	#NULL!	#NULL!	#NULL!	#NULL!	#NULL!	#NULL!	#NULL!	#NULL!	#NULL!	#NULL!	#NULL!
141	1	2	11	1	58	1	0	0	0	0	0	0	0	0	0	0	0	0	0	0	0	0	0	0		#NULL!	#NULL!	#NULL!	#NULL!	#NULL!	#NULL!	#NULL!	#NULL!	#NULL!	#NULL!	#NULL!	#NULL!	#NULL!	#NULL!	#NULL!	#NULL!	#NULL!	#NULL!	#NULL!	#NULL!	#NULL!	#NULL!	#NULL!	#NULL!
142	1	2	11	0	33	1	0	0	99	0	0	0	0	0	0	0	0	0	0	0	0	0	0	0		#NULL!	#NULL!	#NULL!	#NULL!	#NULL!	#NULL!	#NULL!	#NULL!	#NULL!	#NULL!	#NULL!	#NULL!	#NULL!	#NULL!	#NULL!	#NULL!	#NULL!	#NULL!	#NULL!	#NULL!	#NULL!	#NULL!	#NULL!	#NULL!
143	1	2	13	0	37	1	0	0	99	1	0	0	0	1	0	0	0	1	0	0	0	0	0	0		#NULL!	#NULL!	#NULL!	#NULL!	#NULL!	#NULL!	#NULL!	#NULL!	#NULL!	#NULL!	#NULL!	#NULL!	#NULL!	#NULL!	#NULL!	#NULL!	#NULL!	#NULL!	#NULL!	#NULL!	#NULL!	#NULL!	#NULL!	#NULL!
144	1	2	12	0	38	1	0	0	99	0	0	0	0	0	0	0	0	0	0	0	0	0	0	0		#NULL!	#NULL!	#NULL!	#NULL!	#NULL!	#NULL!	#NULL!	#NULL!	#NULL!	#NULL!	#NULL!	#NULL!	#NULL!	#NULL!	#NULL!	#NULL!	#NULL!	#NULL!	#NULL!	#NULL!	#NULL!	#NULL!	#NULL!	#NULL!
145	1	2	10	0	28	0	1	1	99	0	0	0	0	0	0	0	0	0	0	0	0	0	0	0		#NULL!	#NULL!	#NULL!	#NULL!	#NULL!	#NULL!	#NULL!	#NULL!	#NULL!	#NULL!	#NULL!	#NULL!	#NULL!	#NULL!	#NULL!	#NULL!	#NULL!	#NULL!	#NULL!	#NULL!	#NULL!	#NULL!	#NULL!	#NULL!
146	1	2	12	0	42	1	0	0	99	0	0	0	0	0	0	0	0	0	0	0	0	0	0	0		#NULL!	#NULL!	#NULL!	#NULL!	#NULL!	#NULL!	#NULL!	#NULL!	#NULL!	#NULL!	#NULL!	#NULL!	#NULL!	#NULL!	#NULL!	#NULL!	#NULL!	#NULL!	#NULL!	#NULL!	#NULL!	#NULL!	#NULL!	#NULL!
147	1	2	11	0	25	1	0	0	99	0	0	0	0	0	0	0	0	0	0	0	0	0	0	0		#NULL!	#NULL!	#NULL!	#NULL!	#NULL!	#NULL!	#NULL!	#NULL!	#NULL!	#NULL!	#NULL!	#NULL!	#NULL!	#NULL!	#NULL!	#NULL!	#NULL!	#NULL!	#NULL!	#NULL!	#NULL!	#NULL!	#NULL!	#NULL!
148	1	2	12	1	33	1	0	0	1	0	0	0	0	0	0	0	0	0	0	0	0	0	0	0		#NULL!	#NULL!	#NULL!	#NULL!	#NULL!	#NULL!	#NULL!	#NULL!	#NULL!	#NULL!	#NULL!	#NULL!	#NULL!	#NULL!	#NULL!	#NULL!	#NULL!	#NULL!	#NULL!	#NULL!	#NULL!	#NULL!	#NULL!	#NULL!
149	1	2	14	0	44	1	0	0	99	1	0	0	0	1	0	0	0	0	0	0	0	0	0	0	0	0	0	0	4	2	47	52	0	0	54	0	0	0	0	0	0	5	0	0	10	0	0	10	0
150	1	2	13	1	43	1	0	1	0	1	1	0	0	1	1	1	1	1	0	0	0	0	0	1	2	0	2	0	3	2	51	52	0	0	53	1	0	0	0	0	0	5	0	0	10	0	0	10	0
151	1	2	11	1	52	1	0	0	0	1	0	0	0	1	0	0	0	0	0	1	0	0	0	0	0	0	0	0	4	2	45	49	0	0	52	0	0	0	0	0	0	4	0	0	8	0	0	10	0
152	1	2	10	0	38	1	0	0	99	1	0	0	0	0	0	0	1	0	0	0	0	0	0	0	0	0	0	0	5	5	46	56	0	0	56	1	0	0	0	0	0	3	0	0	10	0	0	12	1
153	1	2	10	0	39	1	0	0	99	1	0	0	0	1	1	1	0	0	1	0	0	0	0	0	2	1	0	0	4	2	42	43	0	1	44	0	1	0	0	0	0	5	0	0	8	1	0	10	0
154	1	2	11	1	35	1	0	0	0	1	0	0	1	0	1	0	1	1	0	1	0	0	0	1	1	2	0	2	4	2	40	43	1	0	47	1	0	0	0	0	0	4	0	0	5	0	0	9	1
155	1	2	13	1	61	1	0	0	1	1	0	0	0	1	1	0	1	1	1	0	0	0	0	0	3	2	2	0	5	3	48	49	0	0	50	1	0	0	0	0	0	3	0	0	5	0	0	8	0
156	1	2	11	1	61	1	0	0	1	1	0	0	0	1	1	0	1	0	1	0	0	0	0	0	3	1	1	2	5	1	44	46	0	0	52	1	0	0	0	0	0	4	0	0	10	2	0	10	1
157	1	2	12	1	38	1	0	0	0	1	1	3	3	1	3	3	1	3	3	3	3	0	1	0	0	0	0	0	6	4	37	41	0	0	42	0	0	1	0	0	0	5	0	0	9	0	0	8	0
158	0	1	11	1	38	1	0	0	0	0	0	0	0	0	0	0	0	0	0	0	0	0	0	0		#NULL!	#NULL!	#NULL!	#NULL!	#NULL!	#NULL!	#NULL!	#NULL!	#NULL!	#NULL!	#NULL!	#NULL!	#NULL!	#NULL!	#NULL!	#NULL!	#NULL!	#NULL!	#NULL!	#NULL!	#NULL!	#NULL!	#NULL!	#NULL!
159	0	1	11	1	46	1	0	0	0	0	0	0	0	0	0	0	0	0	0	0	0	0	0	0		#NULL!	#NULL!	#NULL!	#NULL!	#NULL!	#NULL!	#NULL!	#NULL!	#NULL!	#NULL!	#NULL!	#NULL!	#NULL!	#NULL!	#NULL!	#NULL!	#NULL!	#NULL!	#NULL!	#NULL!	#NULL!	#NULL!	#NULL!	#NULL!
160	0	1	12	1	42	1	0	0	1	1	0	1	0	0	0	0	1	0	0	0	0	0	0	0	0	0	0	0	5	4	42	44	0	0	45	0	0	0	0	0	0	4	0	0	5	0	0	9	0
161	0	1	11	1	37	1	0	0	1	0	0	0	0	0	0	0	0	0	0	0	0	0	0	0		#NULL!	#NULL!	#NULL!	#NULL!	#NULL!	#NULL!	#NULL!	#NULL!	#NULL!	#NULL!	#NULL!	#NULL!	#NULL!	#NULL!	#NULL!	#NULL!	#NULL!	#NULL!	#NULL!	#NULL!	#NULL!	#NULL!	#NULL!	#NULL!
162	0	1	10	0	34	1	0	0	99	0	0	0	0	0	0	0	0	0	0	0	0	0	0	0		#NULL!	#NULL!	#NULL!	#NULL!	#NULL!	#NULL!	#NULL!	#NULL!	#NULL!	#NULL!	#NULL!	#NULL!	#NULL!	#NULL!	#NULL!	#NULL!	#NULL!	#NULL!	#NULL!	#NULL!	#NULL!	#NULL!	#NULL!	#NULL!
163	0	1	11	0	34	1	0	0	99	0	0	0	0	0	0	0	0	0	0	0	0	0	0	0		#NULL!	#NULL!	#NULL!	#NULL!	#NULL!	#NULL!	#NULL!	#NULL!	#NULL!	#NULL!	#NULL!	#NULL!	#NULL!	#NULL!	#NULL!	#NULL!	#NULL!	#NULL!	#NULL!	#NULL!	#NULL!	#NULL!	#NULL!	#NULL!
164	0	1	10	0	46	1	0	0	99	1	0	0	0	1	1	1	0	1	1	0	0	0	0	0	3	1	1	2	2	3	46	47	0	1	47	0	1	0	0	0	0	3	0	0	10	0	2	10	1
165	0	1	10	1	41	1	0	1	0	1	0	1	0	0	0	1	0	0	0	0	0	0	0	0	0	0	0	0	5	2	46	48	1	1	50	1	0	0	0	0	0	8	2	0	12	2	0	10	0
166	0	1	11	1	41	1	0	0	0	1	0	1	1	1	0	1	1	0	0	0	1	0	1	1	2	0	1	0	5	2	47	50	0	0	55	1	0	0	1	0	0	4	0	0	9	0	0	10	0
167	0	1	11	0	36	1	0	0	99	1	0	0	0	0	0	0	0	0	1	0	0	0	0	0		#NULL!	#NULL!	#NULL!	#NULL!	#NULL!	#NULL!	#NULL!	#NULL!	#NULL!	#NULL!	#NULL!	#NULL!	#NULL!	#NULL!	#NULL!	#NULL!	#NULL!	#NULL!	#NULL!	#NULL!	#NULL!	#NULL!	#NULL!	#NULL!
168	0	1	11	0	22	1	0	0	99	1	0	0	1	0	0	0	1	0	0	0	0	0	0	0	0	0	0	0	5	2	52	54	0	0	54	0	0	0	0	0	0	5	0	0	10	0	0	11	0
169	0	1	11	0	35	1	0	0	99	1	0	0	0	0	0	0	1	0	1	0	0	0	0	0	0	0	0	0	8	8	39	40	1	0	41	1	0	0	0	0	0	4	0	0	10	2	0	10	1
170	0	1	11	0	34	1	0	0	99	1	0	0	0	0	1	0	0	0	0	1	0	0	0	0	0	0	0	0	6	4	51	53	1	0	53	0	0	0	0	0	0	5	0	0	6	0	0	8	0
171	0	1	11	1	30	1	0	0	0	0	0	0	0	0	0	0	0	0	0	0	0	0	0	0		#NULL!	#NULL!	#NULL!	#NULL!	#NULL!	#NULL!	#NULL!	#NULL!	#NULL!	#NULL!	#NULL!	#NULL!	#NULL!	#NULL!	#NULL!	#NULL!	#NULL!	#NULL!	#NULL!	#NULL!	#NULL!	#NULL!	#NULL!	#NULL!
172	0	1	11	0	31	1	0	0	99	0	0	0	0	0	0	0	0	0	0	0	0	0	0	0		#NULL!	#NULL!	#NULL!	#NULL!	#NULL!	#NULL!	#NULL!	#NULL!	#NULL!	#NULL!	#NULL!	#NULL!	#NULL!	#NULL!	#NULL!	#NULL!	#NULL!	#NULL!	#NULL!	#NULL!	#NULL!	#NULL!	#NULL!	#NULL!
173	0	1	11	1	50	1	0	0	0	1	0	0	1	0	1	1	1	0	0	0	0	0	0	0	3	1	1	0	4	2	43	45	0	1	47	0	1	0	0	0	0	4	0	0	7	2	0	6	1
174	0	1	11	1	42	1	0	0	0	1	0	0	0	1	0	0	1	0	0	0	0	0	1	0	0	0	0	2	5	4	48	53	0	0	54	0	0	0	1	0	0	2	0	0	7	0	0	10	0
175	0	1	12	0	46	1	0	1	99	1	0	0	0	0	0	0	0	1	0	1	0	0	0	0		#NULL!	#NULL!	#NULL!	#NULL!	#NULL!	#NULL!	#NULL!	#NULL!	#NULL!	#NULL!	#NULL!	#NULL!	#NULL!	#NULL!	#NULL!	#NULL!	#NULL!	#NULL!	#NULL!	#NULL!	#NULL!	#NULL!	#NULL!	#NULL!
176	0	1	11	0	30	1	0	0	99	1	0	0	0	0	0	0	0	0	1	0	0	0	0	0		#NULL!	#NULL!	#NULL!	#NULL!	#NULL!	#NULL!	#NULL!	#NULL!	#NULL!	#NULL!	#NULL!	#NULL!	#NULL!	#NULL!	#NULL!	#NULL!	#NULL!	#NULL!	#NULL!	#NULL!	#NULL!	#NULL!	#NULL!	#NULL!
177	0	1	12	0	42	1	0	0	99	0	0	0	0	0	0	0	0	0	0	0	0	0	0	0		#NULL!	#NULL!	#NULL!	#NULL!	#NULL!	#NULL!	#NULL!	#NULL!	#NULL!	#NULL!	#NULL!	#NULL!	#NULL!	#NULL!	#NULL!	#NULL!	#NULL!	#NULL!	#NULL!	#NULL!	#NULL!	#NULL!	#NULL!	#NULL!
178	0	1	10	0	26	1	0	0	99	0	0	0	0	0	0	0	0	0	0	0	0	0	0	0		#NULL!	#NULL!	#NULL!	#NULL!	#NULL!	#NULL!	#NULL!	#NULL!	#NULL!	#NULL!	#NULL!	#NULL!	#NULL!	#NULL!	#NULL!	#NULL!	#NULL!	#NULL!	#NULL!	#NULL!	#NULL!	#NULL!	#NULL!	#NULL!
179	0	1	11	0	30	1	0	0	99	0	0	0	0	0	0	0	0	0	0	0	0	0	0	0		#NULL!	#NULL!	#NULL!	#NULL!	#NULL!	#NULL!	#NULL!	#NULL!	#NULL!	#NULL!	#NULL!	#NULL!	#NULL!	#NULL!	#NULL!	#NULL!	#NULL!	#NULL!	#NULL!	#NULL!	#NULL!	#NULL!	#NULL!	#NULL!
180	0	1	10	0	43	1	0	0	99	1	0	0	0	1	0	0	0	1	0	0	0	0	1	0	0	0	0	0	2	1	55	58	0	0	60	1	0	1	0	0	0	8	0	0	6	0	0	10	0
181	0	1	10	1	39	1	0	0	0	1	0	0	0	0	0	0	1	0	0	0	1	0	1	0	0	0	0	2	7	2	43	47	0	1	49	0	1	1	0	0	0	5	0	0	10	0	0	10	1
182	0	1	11	1	55	1	0	0	1	1	0	0	1	1	1	1	1	1	1	0	0	0	1	1	0	0	0	2	0	0	68	70	0	0	70	0	0	0	1	0	0	10	0	0	8	0	0	10	0
183	0	1	10	0	25	1	0	0	99	1	0	0	0	1	0	0	0	0	0	0	0	0	1	0	0	0	0	2	3	1	58	60	0	0	63	0	0	1	0	0	0	5	0	0	9	0	0	8	0
184	0	1	11	1	30	1	0	0	0	1	0	0	0	0	0	0	1	0	0	0	0	0	0	0		#NULL!	#NULL!	#NULL!	#NULL!	#NULL!	#NULL!	#NULL!	#NULL!	#NULL!	#NULL!	#NULL!	#NULL!	#NULL!	#NULL!	#NULL!	#NULL!	#NULL!	#NULL!	#NULL!	#NULL!	#NULL!	#NULL!	#NULL!	#NULL!
185	0	1	10	1	48	1	0	0	0	1	0	0	0	1	0	1	1	0	1	0	1	0	0	0	3	1	1	0	6	4	44	52	1	0	53	1	0	2	2	0	0	4	3	0	10	3	0	10	3
186	0	1	10	0	29	1	0	0	99	0	0	0	0	0	0	0	0	0	0	0	0	0	0	0		#NULL!	#NULL!	#NULL!	#NULL!	#NULL!	#NULL!	#NULL!	#NULL!	#NULL!	#NULL!	#NULL!	#NULL!	#NULL!	#NULL!	#NULL!	#NULL!	#NULL!	#NULL!	#NULL!	#NULL!	#NULL!	#NULL!	#NULL!	#NULL!
187	0	1	10	1	41	1	0	0	0	1	0	0	0	0	0	0	1	0	0	0	0	0	0	0	0	0	0	0	5	4	43	45	0	0	45	1	0	0	0	0	0	6	3	0	5	2	0	5	1
188	0	1	10	1	35	#NULL!		#NULL!	#NULL!	0	0	0	0	0	0	0	0	0	0	0	0	0	0	0		#NULL!	#NULL!	#NULL!	#NULL!	#NULL!	#NULL!	#NULL!	#NULL!	#NULL!	#NULL!	#NULL!	#NULL!	#NULL!	#NULL!	#NULL!	#NULL!	#NULL!	#NULL!	#NULL!	#NULL!	#NULL!	#NULL!	#NULL!	#NULL!
189	0	1	10	1	46	1	0	0	0	1	0	0	0	0	0	1	1	0	0	0	0	0	0	0	3	1	1	0	5	4	49	50	0	0	52	1	1	0	0	0	0	4	0	0	10	0	0	10	0
190	0	1	11	1	50	1	0	0	0	0	0	0	0	0	0	0	0	0	0	0	0	0	0	0		#NULL!	#NULL!	#NULL!	#NULL!	#NULL!	#NULL!	#NULL!	#NULL!	#NULL!	#NULL!	#NULL!	#NULL!	#NULL!	#NULL!	#NULL!	#NULL!	#NULL!	#NULL!	#NULL!	#NULL!	#NULL!	#NULL!	#NULL!	#NULL!
191	0	1	10	1	27	1	0	0	0	0	0	0	0	0	0	0	0	0	0	0	0	0	0	0		#NULL!	#NULL!	#NULL!	#NULL!	#NULL!	#NULL!	#NULL!	#NULL!	#NULL!	#NULL!	#NULL!	#NULL!	#NULL!	#NULL!	#NULL!	#NULL!	#NULL!	#NULL!	#NULL!	#NULL!	#NULL!	#NULL!	#NULL!	#NULL!
192	0	1	10	1	50	1	0	0	0	0	0	0	0	0	0	0	0	0	0	0	0	0	0	0		#NULL!	#NULL!	#NULL!	#NULL!	#NULL!	#NULL!	#NULL!	#NULL!	#NULL!	#NULL!	#NULL!	#NULL!	#NULL!	#NULL!	#NULL!	#NULL!	#NULL!	#NULL!	#NULL!	#NULL!	#NULL!	#NULL!	#NULL!	#NULL!
193	0	1	10	1	43	1	0	0	0	0	0	0	0	0	0	0	0	0	0	0	0	0	0	0		#NULL!	#NULL!	#NULL!	#NULL!	#NULL!	#NULL!	#NULL!	#NULL!	#NULL!	#NULL!	#NULL!	#NULL!	#NULL!	#NULL!	#NULL!	#NULL!	#NULL!	#NULL!	#NULL!	#NULL!	#NULL!	#NULL!	#NULL!	#NULL!
194	0	1	10	0	37	1	0	0	99	0	0	0	0	0	0	0	0	0	0	0	0	0	0	0		#NULL!	#NULL!	#NULL!	#NULL!	#NULL!	#NULL!	#NULL!	#NULL!	#NULL!	#NULL!	#NULL!	#NULL!	#NULL!	#NULL!	#NULL!	#NULL!	#NULL!	#NULL!	#NULL!	#NULL!	#NULL!	#NULL!	#NULL!	#NULL!
195	0	1	10	1	51	1	0	0	0	1	0	0	0	0	0	1	1	0	0	0	0	0	0	0	0	0	0	0	9	5	50	51	1	0	52	1	0	2	2	0	0	3	0	0	11	0	0	9	0
196	0	1	10	0	26	1	0	0	99	0	0	0	0	0	0	0	0	0	0	0	0	0	0	0		#NULL!	#NULL!	#NULL!	#NULL!	#NULL!	#NULL!	#NULL!	#NULL!	#NULL!	#NULL!	#NULL!	#NULL!	#NULL!	#NULL!	#NULL!	#NULL!	#NULL!	#NULL!	#NULL!	#NULL!	#NULL!	#NULL!	#NULL!	#NULL!
197	0	1	10	0	30	1	0	0	99	0	0	0	0	0	0	0	0	0	0	0	0	0	0	0		#NULL!	#NULL!	#NULL!	#NULL!	#NULL!	#NULL!	#NULL!	#NULL!	#NULL!	#NULL!	#NULL!	#NULL!	#NULL!	#NULL!	#NULL!	#NULL!	#NULL!	#NULL!	#NULL!	#NULL!	#NULL!	#NULL!	#NULL!	#NULL!
198	0	1	10	1	30	1	0	0	0	0	0	0	0	0	0	0	0	0	0	0	0	0	0	0		#NULL!	#NULL!	#NULL!	#NULL!	#NULL!	#NULL!	#NULL!	#NULL!	#NULL!	#NULL!	#NULL!	#NULL!	#NULL!	#NULL!	#NULL!	#NULL!	#NULL!	#NULL!	#NULL!	#NULL!	#NULL!	#NULL!	#NULL!	#NULL!
199	0	1	10	0	40	1	0	0	99	0	0	0	0	0	0	0	0	0	0	0	0	0	0	0		#NULL!	#NULL!	#NULL!	#NULL!	#NULL!	#NULL!	#NULL!	#NULL!	#NULL!	#NULL!	#NULL!	#NULL!	#NULL!	#NULL!	#NULL!	#NULL!	#NULL!	#NULL!	#NULL!	#NULL!	#NULL!	#NULL!	#NULL!	#NULL!
200	0	1	10	0	32	1	0	0	99	0	0	0	0	0	0	0	0	0	0	0	0	0	0	0		#NULL!	#NULL!	#NULL!	#NULL!	#NULL!	#NULL!	#NULL!	#NULL!	#NULL!	#NULL!	#NULL!	#NULL!	#NULL!	#NULL!	#NULL!	#NULL!	#NULL!	#NULL!	#NULL!	#NULL!	#NULL!	#NULL!	#NULL!	#NULL!
201	0	1	10	0	31	1	0	0	99	0	0	0	0	0	0	0	0	0	0	0	0	0	0	0		#NULL!	#NULL!	#NULL!	#NULL!	#NULL!	#NULL!	#NULL!	#NULL!	#NULL!	#NULL!	#NULL!	#NULL!	#NULL!	#NULL!	#NULL!	#NULL!	#NULL!	#NULL!	#NULL!	#NULL!	#NULL!	#NULL!	#NULL!	#NULL!
202	0	1	10	0	29	1	0	1	99	0	0	0	0	0	0	0	0	0	0	0	0	0	0	0		#NULL!	#NULL!	#NULL!	#NULL!	#NULL!	#NULL!	#NULL!	#NULL!	#NULL!	#NULL!	#NULL!	#NULL!	#NULL!	#NULL!	#NULL!	#NULL!	#NULL!	#NULL!	#NULL!	#NULL!	#NULL!	#NULL!	#NULL!	#NULL!
203	0	1	10	0	46	1	0	0	99	1	0	0	0	0	1	0	0	0	0	0	0	0	1	0	0	0	0	2	8	1	40	41	1	0	41	1	1	1	0	0	0	5	0	0	12	0	0	8	0
204	0	1	10	1	37	1	0	0	0	0	0	0	0	0	0	0	0	0	0	0	0	0	0	0		#NULL!	#NULL!	#NULL!	#NULL!	#NULL!	#NULL!	#NULL!	#NULL!	#NULL!	#NULL!	#NULL!	#NULL!	#NULL!	#NULL!	#NULL!	#NULL!	#NULL!	#NULL!	#NULL!	#NULL!	#NULL!	#NULL!	#NULL!	#NULL!
205	0	1	10	1	32	1	0	0	0	0	0	0	0	0	0	0	0	0	0	0	0	0	0	0		#NULL!	#NULL!	#NULL!	#NULL!	#NULL!	#NULL!	#NULL!	#NULL!	#NULL!	#NULL!	#NULL!	#NULL!	#NULL!	#NULL!	#NULL!	#NULL!	#NULL!	#NULL!	#NULL!	#NULL!	#NULL!	#NULL!	#NULL!	#NULL!
206	0	1	10	1	40	1	0	0	0	1	0	0	1	0	0	0	0	0	0	0	0	0	1	0	0	0	0	2	4	2	40	45	0	0	50	0	1	1	0	0	0	5	0	0	11	0	0	9	0
207	0	1	10	1	37	1	0	0	0	0	0	0	0	0	0	0	0	0	0	0	0	0	0	0		#NULL!	#NULL!	#NULL!	#NULL!	#NULL!	#NULL!	#NULL!	#NULL!	#NULL!	#NULL!	#NULL!	#NULL!	#NULL!	#NULL!	#NULL!	#NULL!	#NULL!	#NULL!	#NULL!	#NULL!	#NULL!	#NULL!	#NULL!	#NULL!
208	0	1	10	1	38	1	0	0	0	1	0	0	0	0	0	1	1	0	0	0	0	0	0	0	0	0	0	0	4	4	45	49	0	0	50	0	0	0	0	0	0	5	0	0	6	0	0	10	0
209	0	1	11	0	32	1	0	1	99	0	0	0	0	0	0	0	0	0	0	0	0	0	0	0		#NULL!	#NULL!	#NULL!	#NULL!	#NULL!	#NULL!	#NULL!	#NULL!	#NULL!	#NULL!	#NULL!	#NULL!	#NULL!	#NULL!	#NULL!	#NULL!	#NULL!	#NULL!	#NULL!	#NULL!	#NULL!	#NULL!	#NULL!	#NULL!
210	0	1	10	1	35	1	0	1	0	0	0	0	0	0	0	0	0	0	0	0	0	0	0	0		#NULL!	#NULL!	#NULL!	#NULL!	#NULL!	#NULL!	#NULL!	#NULL!	#NULL!	#NULL!	#NULL!	#NULL!	#NULL!	#NULL!	#NULL!	#NULL!	#NULL!	#NULL!	#NULL!	#NULL!	#NULL!	#NULL!	#NULL!	#NULL!
211	0	1	10	1	28	1	0	0	0	0	0	0	0	0	0	0	0	0	0	0	0	0	0	0		#NULL!	#NULL!	#NULL!	#NULL!	#NULL!	#NULL!	#NULL!	#NULL!	#NULL!	#NULL!	#NULL!	#NULL!	#NULL!	#NULL!	#NULL!	#NULL!	#NULL!	#NULL!	#NULL!	#NULL!	#NULL!	#NULL!	#NULL!	#NULL!
212	0	1	11	0	22	1	0	0	99	0	0	0	0	0	0	0	0	0	0	0	0	0	0	0		#NULL!	#NULL!	#NULL!	#NULL!	#NULL!	#NULL!	#NULL!	#NULL!	#NULL!	#NULL!	#NULL!	#NULL!	#NULL!	#NULL!	#NULL!	#NULL!	#NULL!	#NULL!	#NULL!	#NULL!	#NULL!	#NULL!	#NULL!	#NULL!
213	0	1	12	0	47	1	0	0	99	0	0	0	0	0	0	0	0	0	0	0	0	0	0	0		#NULL!	#NULL!	#NULL!	#NULL!	#NULL!	#NULL!	#NULL!	#NULL!	#NULL!	#NULL!	#NULL!	#NULL!	#NULL!	#NULL!	#NULL!	#NULL!	#NULL!	#NULL!	#NULL!	#NULL!	#NULL!	#NULL!	#NULL!	#NULL!
214	0	1	10	1	31	1	0	0	0	0	0	0	0	0	0	0	0	0	0	0	0	0	0	0		#NULL!	#NULL!	#NULL!	#NULL!	#NULL!	#NULL!	#NULL!	#NULL!	#NULL!	#NULL!	#NULL!	#NULL!	#NULL!	#NULL!	#NULL!	#NULL!	#NULL!	#NULL!	#NULL!	#NULL!	#NULL!	#NULL!	#NULL!	#NULL!
215	0	1	10	1	33	1	0	0	0	0	0	0	0	0	0	0	0	0	0	0	0	0	0	0		#NULL!	#NULL!	#NULL!	#NULL!	#NULL!	#NULL!	#NULL!	#NULL!	#NULL!	#NULL!	#NULL!	#NULL!	#NULL!	#NULL!	#NULL!	#NULL!	#NULL!	#NULL!	#NULL!	#NULL!	#NULL!	#NULL!	#NULL!	#NULL!
216	0	1	10	0	32	1	0	1	99	0	0	0	0	0	0	0	0	0	0	0	0	0	0	0		#NULL!	#NULL!	#NULL!	#NULL!	#NULL!	#NULL!	#NULL!	#NULL!	#NULL!	#NULL!	#NULL!	#NULL!	#NULL!	#NULL!	#NULL!	#NULL!	#NULL!	#NULL!	#NULL!	#NULL!	#NULL!	#NULL!	#NULL!	#NULL!
217	0	1	12	1	47	1	0	0	0	1	0	0	0	1	1	0	1	0	1	1	0	0	1	0	0	0	0	2	3	3	44	52	0	1	56	0	1	1	0	1	0	6	0	0	9	0	0	10	0
218	0	1	10	0	36	1	0	0	99	0	0	0	0	0	0	0	0	0	0	0	0	0	0	0		#NULL!	#NULL!	#NULL!	#NULL!	#NULL!	#NULL!	#NULL!	#NULL!	#NULL!	#NULL!	#NULL!	#NULL!	#NULL!	#NULL!	#NULL!	#NULL!	#NULL!	#NULL!	#NULL!	#NULL!	#NULL!	#NULL!	#NULL!	#NULL!
219	0	1	10	1	29	1	0	0	0	0	0	0	0	0	0	0	0	0	0	0	0	0	0	0		#NULL!	#NULL!	#NULL!	#NULL!	#NULL!	#NULL!	#NULL!	#NULL!	#NULL!	#NULL!	#NULL!	#NULL!	#NULL!	#NULL!	#NULL!	#NULL!	#NULL!	#NULL!	#NULL!	#NULL!	#NULL!	#NULL!	#NULL!	#NULL!
220	0	1	10	0	27	1	0	0	99	0	0	0	0	0	0	0	0	0	0	0	0	0	0	0		#NULL!	#NULL!	#NULL!	#NULL!	#NULL!	#NULL!	#NULL!	#NULL!	#NULL!	#NULL!	#NULL!	#NULL!	#NULL!	#NULL!	#NULL!	#NULL!	#NULL!	#NULL!	#NULL!	#NULL!	#NULL!	#NULL!	#NULL!	#NULL!
221	0	1	10	1	29	1	0	0	0	0	0	0	0	0	0	0	0	0	0	0	0	0	0	0		#NULL!	#NULL!	#NULL!	#NULL!	#NULL!	#NULL!	#NULL!	#NULL!	#NULL!	#NULL!	#NULL!	#NULL!	#NULL!	#NULL!	#NULL!	#NULL!	#NULL!	#NULL!	#NULL!	#NULL!	#NULL!	#NULL!	#NULL!	#NULL!
222	0	1	12	0	55	1	0	1	99	1	0	0	0	0	0	0	1	0	0	0	0	0	0	0	0	0	0	0	5	2	48	50	0	0	53	0	0	0	0	0	0	8	0	0	11	0	0	10	0
223	0	1	10	0	38	1	0	0	99	0	0	0	0	0	0	0	0	0	0	0	0	0	0	0		#NULL!	#NULL!	#NULL!	#NULL!	#NULL!	#NULL!	#NULL!	#NULL!	#NULL!	#NULL!	#NULL!	#NULL!	#NULL!	#NULL!	#NULL!	#NULL!	#NULL!	#NULL!	#NULL!	#NULL!	#NULL!	#NULL!	#NULL!	#NULL!
224	0	1	11	0	48	1	0	0	99	1	0	0	0	1	0	0	1	0	1	0	0	0	0	0	0	0	0	0	5	3	54	55	0	1	56	0	1	0	0	0	0	6	3	0	11	2	0	10	1
225	0	1	10	1	28	1	0	0	0	1	0	0	0	1	0	0	1	0	0	0	0	0	1	0	0	0	0	0	6	2	50	54	1	0	56	1	0	1	0	0	0	6	0	0	11	2	0	8	0
226	0	1	12	1	29	1	0	0	1	0	0	0	0	0	0	0	0	0	0	0	0	0	0	0		#NULL!	#NULL!	#NULL!	#NULL!	#NULL!	#NULL!	#NULL!	#NULL!	#NULL!	#NULL!	#NULL!	#NULL!	#NULL!	#NULL!	#NULL!	#NULL!	#NULL!	#NULL!	#NULL!	#NULL!	#NULL!	#NULL!	#NULL!	#NULL!
227	0	1	10	0	47	1	0	0	99	0	0	0	0	0	0	0	0	0	0	0	0	0	0	0		#NULL!	#NULL!	#NULL!	#NULL!	#NULL!	#NULL!	#NULL!	#NULL!	#NULL!	#NULL!	#NULL!	#NULL!	#NULL!	#NULL!	#NULL!	#NULL!	#NULL!	#NULL!	#NULL!	#NULL!	#NULL!	#NULL!	#NULL!	#NULL!
228	0	1	10	1	35	1	0	0	0	0	0	0	0	0	0	0	0	0	0	0	0	0	0	0		#NULL!	#NULL!	#NULL!	#NULL!	#NULL!	#NULL!	#NULL!	#NULL!	#NULL!	#NULL!	#NULL!	#NULL!	#NULL!	#NULL!	#NULL!	#NULL!	#NULL!	#NULL!	#NULL!	#NULL!	#NULL!	#NULL!	#NULL!	#NULL!
229	0	1	10	0	34	1	0	0	99	0	0	0	0	0	0	0	0	0	0	0	0	0	0	0		#NULL!	#NULL!	#NULL!	#NULL!	#NULL!	#NULL!	#NULL!	#NULL!	#NULL!	#NULL!	#NULL!	#NULL!	#NULL!	#NULL!	#NULL!	#NULL!	#NULL!	#NULL!	#NULL!	#NULL!	#NULL!	#NULL!	#NULL!	#NULL!
230	0	1	10	0	25	1	0	0	99	0	0	0	0	0	0	0	0	0	0	0	0	0	0	0		#NULL!	#NULL!	#NULL!	#NULL!	#NULL!	#NULL!	#NULL!	#NULL!	#NULL!	#NULL!	#NULL!	#NULL!	#NULL!	#NULL!	#NULL!	#NULL!	#NULL!	#NULL!	#NULL!	#NULL!	#NULL!	#NULL!	#NULL!	#NULL!
231	0	1	10	0	41	1	0	0	99	0	0	0	0	0	0	0	0	0	0	0	0	0	0	0		#NULL!	#NULL!	#NULL!	#NULL!	#NULL!	#NULL!	#NULL!	#NULL!	#NULL!	#NULL!	#NULL!	#NULL!	#NULL!	#NULL!	#NULL!	#NULL!	#NULL!	#NULL!	#NULL!	#NULL!	#NULL!	#NULL!	#NULL!	#NULL!
232	0	1	10	1	24	1	0	0	0	1	0	0	0	1	0	0	0	0	0	0	1	0	0	0	0	0	0	0	2	3	45	47	0	0	48	0	0	0	0	0	0	5	0	0	9	0	0	10	0
233	0	1	10	0	44	1	0	0	99	0	0	0	0	0	0	0	0	0	0	0	0	0	0	0		#NULL!	#NULL!	#NULL!	#NULL!	#NULL!	#NULL!	#NULL!	#NULL!	#NULL!	#NULL!	#NULL!	#NULL!	#NULL!	#NULL!	#NULL!	#NULL!	#NULL!	#NULL!	#NULL!	#NULL!	#NULL!	#NULL!	#NULL!	#NULL!
234	0	1	10	0	48	1	0	0	99	0	0	0	0	0	0	0	0	0	0	0	0	0	0	0		#NULL!	#NULL!	#NULL!	#NULL!	#NULL!	#NULL!	#NULL!	#NULL!	#NULL!	#NULL!	#NULL!	#NULL!	#NULL!	#NULL!	#NULL!	#NULL!	#NULL!	#NULL!	#NULL!	#NULL!	#NULL!	#NULL!	#NULL!	#NULL!
235	0	1	11	0	51	0	0	0	99	1	0	0	0	1	1	1	0	0	1	1	1	0	1	0	3	2	2	2	3	2	47	49	1	0	52	1	0	0	1	0	0	6	0	3	11	0	2	10	1
236	0	1	10	0	31	1	0	1	99	0	0	0	0	0	0	0	0	0	0	0	0	0	0	0		#NULL!	#NULL!	#NULL!	#NULL!	#NULL!	#NULL!	#NULL!	#NULL!	#NULL!	#NULL!	#NULL!	#NULL!	#NULL!	#NULL!	#NULL!	#NULL!	#NULL!	#NULL!	#NULL!	#NULL!	#NULL!	#NULL!	#NULL!	#NULL!
237	0	1	11	1	25	1	0	1	0	0	0	0	0	0	0	0	0	0	0	0	0	0	0	0		#NULL!	#NULL!	#NULL!	#NULL!	#NULL!	#NULL!	#NULL!	#NULL!	#NULL!	#NULL!	#NULL!	#NULL!	#NULL!	#NULL!	#NULL!	#NULL!	#NULL!	#NULL!	#NULL!	#NULL!	#NULL!	#NULL!	#NULL!	#NULL!
238	0	1	10	1	32	1	0	1	0	1	1	0	0	1	0	1	1	1	0	0	0	0	0	0	0	0	0	0	4	3	45	46	0	0	49	0	0	0	0	0	0	5	3	0	5	0	0	9	0
239	0	1	10	1	44	1	0	1	0	0	0	0	0	0	0	0	0	0	0	0	0	0	0	0		#NULL!	#NULL!	#NULL!	#NULL!	#NULL!	#NULL!	#NULL!	#NULL!	#NULL!	#NULL!	#NULL!	#NULL!	#NULL!	#NULL!	#NULL!	#NULL!	#NULL!	#NULL!	#NULL!	#NULL!	#NULL!	#NULL!	#NULL!	#NULL!
240	0	1	10	1	42	1	0	0	0	0	0	0	0	0	0	0	0	0	0	0	0	0	0	0		#NULL!	#NULL!	#NULL!	#NULL!	#NULL!	#NULL!	#NULL!	#NULL!	#NULL!	#NULL!	#NULL!	#NULL!	#NULL!	#NULL!	#NULL!	#NULL!	#NULL!	#NULL!	#NULL!	#NULL!	#NULL!	#NULL!	#NULL!	#NULL!
241	0	1	10	0	36	1	0	0	99	0	0	0	0	0	0	0	0	0	0	0	0	0	0	0		#NULL!	#NULL!	#NULL!	#NULL!	#NULL!	#NULL!	#NULL!	#NULL!	#NULL!	#NULL!	#NULL!	#NULL!	#NULL!	#NULL!	#NULL!	#NULL!	#NULL!	#NULL!	#NULL!	#NULL!	#NULL!	#NULL!	#NULL!	#NULL!
242	0	1	10	1	32	1	0	0	0	1	0	0	0	1	0	0	1	0	0	0	0	0	0	0	0	2	2	0	5	6	46	50	0	0	53	1	0	0	0	0	0	5	3	0	9	2	0	9	2
243	0	1	10	0	38	1	0	0	99	1	0	0	0	1	0	0	0	0	0	0	0	0	0	0	0	0	0	0	4	2	43	46	1	0	46	1	0	2	2	0	0	5	0	0	8	0	0	10	0
244	0	1	10	1	30	1	0	0	0	1	0	0	0	1	0	0	0	0	0	0	0	0	1	0	0	0	0	2	5	4	45	51	0	1	54	0	1	1	0	0	0	5	0	0	9	0	0	8	0
245	0	1	10	0	34	1	0	1	99	0	0	0	0	0	0	0	0	0	0	0	0	0	0	0		#NULL!	#NULL!	#NULL!	#NULL!	#NULL!	#NULL!	#NULL!	#NULL!	#NULL!	#NULL!	#NULL!	#NULL!	#NULL!	#NULL!	#NULL!	#NULL!	#NULL!	#NULL!	#NULL!	#NULL!	#NULL!	#NULL!	#NULL!	#NULL!
246	0	1	10	0	24	1	0	0	99	0	0	0	0	0	0	0	0	0	0	0	0	0	0	0		#NULL!	#NULL!	#NULL!	#NULL!	#NULL!	#NULL!	#NULL!	#NULL!	#NULL!	#NULL!	#NULL!	#NULL!	#NULL!	#NULL!	#NULL!	#NULL!	#NULL!	#NULL!	#NULL!	#NULL!	#NULL!	#NULL!	#NULL!	#NULL!
247	0	1	10	1	34	1	0	0	0	1	0	1	0	1	0	0	1	0	0	0	0	0	0	0	0	0	0	0	3	4	34	42	0	1	43	0	1	0	0	0	0	4	0	0	10	2	0	10	1
248	0	1	10	0	32	1	0	0	99	0	0	0	0	0	0	0	0	0	0	0	0	0	0	0		#NULL!	#NULL!	#NULL!	#NULL!	#NULL!	#NULL!	#NULL!	#NULL!	#NULL!	#NULL!	#NULL!	#NULL!	#NULL!	#NULL!	#NULL!	#NULL!	#NULL!	#NULL!	#NULL!	#NULL!	#NULL!	#NULL!	#NULL!	#NULL!
249	0	1	10	1	44	1	0	0	0	1	0	0	0	1	1	1	1	0	0	0	0	0	0	0	0	0	0	0	3	2	40	42	0	0	45	0	0	2	0	0	0	5	0	0	8	0	0	5	0
250	0	1	11	0	55	1	0	0	99	1	0	0	0	0	1	0	1	0	0	1	0	0	0	0	0	0	0	0	4	3	48	50	0	0	52	1	0	0	0	0	0	5	0	0	10	2	0	10	1
251	0	1	11	0	42	1	0	0	99	0	0	0	0	0	0	0	0	0	0	0	0	0	0	0		#NULL!	#NULL!	#NULL!	#NULL!	#NULL!	#NULL!	#NULL!	#NULL!	#NULL!	#NULL!	#NULL!	#NULL!	#NULL!	#NULL!	#NULL!	#NULL!	#NULL!	#NULL!	#NULL!	#NULL!	#NULL!	#NULL!	#NULL!	#NULL!
252	0	1	10	1	39	1	0	0	0	0	0	0	0	0	0	0	0	0	0	0	0	0	0	0		#NULL!	#NULL!	#NULL!	#NULL!	#NULL!	#NULL!	#NULL!	#NULL!	#NULL!	#NULL!	#NULL!	#NULL!	#NULL!	#NULL!	#NULL!	#NULL!	#NULL!	#NULL!	#NULL!	#NULL!	#NULL!	#NULL!	#NULL!	#NULL!
253	0	1	10	1	33	1	0	0	0	0	0	0	0	0	0	0	0	0	0	0	0	0	0	0		#NULL!	#NULL!	#NULL!	#NULL!	#NULL!	#NULL!	#NULL!	#NULL!	#NULL!	#NULL!	#NULL!	#NULL!	#NULL!	#NULL!	#NULL!	#NULL!	#NULL!	#NULL!	#NULL!	#NULL!	#NULL!	#NULL!	#NULL!	#NULL!
254	0	1	10	1	35	1	0	0	0	0	0	0	0	0	0	0	0	0	0	0	0	0	0	0		#NULL!	#NULL!	#NULL!	#NULL!	#NULL!	#NULL!	#NULL!	#NULL!	#NULL!	#NULL!	#NULL!	#NULL!	#NULL!	#NULL!	#NULL!	#NULL!	#NULL!	#NULL!	#NULL!	#NULL!	#NULL!	#NULL!	#NULL!	#NULL!
255	0	1	10	0	36	1	0	0	99	1	0	0	0	0	0	0	1	0	0	0	0	0	0	0	2	0	2	0	5	4	45	49	1	0	49	1	0	0	0	0	0	5	3	0	10	2	0	10	1
256	0	1	10	1	32	1	0	0	0	1	0	0	0	1	0	0	0	0	0	0	0	0	0	0	0	0	0	2	3	1	40	43	0	1	44	0	0	0	0	0	0	3	0	0	7	0	0	11	0
257	0	1	10	1	37	1	0	0	0	0	0	0	0	0	0	0	0	0	0	0	0	0	0	0		#NULL!	#NULL!	#NULL!	#NULL!	#NULL!	#NULL!	#NULL!	#NULL!	#NULL!	#NULL!	#NULL!	#NULL!	#NULL!	#NULL!	#NULL!	#NULL!	#NULL!	#NULL!	#NULL!	#NULL!	#NULL!	#NULL!	#NULL!	#NULL!
258	0	1	10	0	46	1	0	0	99	1	0	0	0	1	0	0	1	0	1	0	0	0	0	0	3	1	1	2	2	3	45	49	0	0	55	0	1	0	0	0	0	5	0	0	10	0	0	8	0
259	0	1	10	0	57	1	1	1	99	1	0	0	1	0	0	1	1	0	0	1	0	0	1	1	0	0	0	0	6	5	38	44	0	0	45	1	0	1	0	0	0	4	0	0	8	0	0	10	0
260	0	1	10	1	41	1	1	1	0	1	0	0	0	0	0	0	1	0	0	0	0	0	0	0	0	0	0	0	6	2	41	44	1	0	44	1	0	0	0	0	0	5	0	0	10	0	0	10	0
261	0	1	10	0	46	1	0	1	99	1	0	0	0	0	0	1	1	0	0	0	0	0	0	0	3	2	2	0	5	2	30	35	0	0	35	0	1	0	0	0	0	5	0	0	9	0	0	9	1
262	1	2	10	0	46	1	0	0	99	0	0	0	0	0	0	0	0	0	0	0	0	0	0	0		#NULL!	#NULL!	#NULL!	#NULL!	#NULL!	#NULL!	#NULL!	#NULL!	#NULL!	#NULL!	#NULL!	#NULL!	#NULL!	#NULL!	#NULL!	#NULL!	#NULL!	#NULL!	#NULL!	#NULL!	#NULL!	#NULL!	#NULL!	#NULL!
263	1	2	12	0	35	1	0	0	99	0	0	0	0	0	0	0	0	0	0	0	0	0	0	0		#NULL!	#NULL!	#NULL!	#NULL!	#NULL!	#NULL!	#NULL!	#NULL!	#NULL!	#NULL!	#NULL!	#NULL!	#NULL!	#NULL!	#NULL!	#NULL!	#NULL!	#NULL!	#NULL!	#NULL!	#NULL!	#NULL!	#NULL!	#NULL!
264	1	2	13	0	46	1	0	0	99	1	0	1	0	0	0	0	1	0	0	0	0	0	1	0	0	0	0	2	2	2	44	47	0	1	51	0	1	1	0	0	0	6	0	0	9	2	0	11	0
265	1	2	12	0	35	1	0	0	99	0	0	0	0	0	0	0	0	0	0	0	0	0	0	0	2	#NULL!	#NULL!	#NULL!	#NULL!	#NULL!	#NULL!	#NULL!	#NULL!	#NULL!	#NULL!	#NULL!	#NULL!	#NULL!	#NULL!	#NULL!	#NULL!	#NULL!	#NULL!	#NULL!	#NULL!	#NULL!	#NULL!	#NULL!	#NULL!
266	1	2	10	1	31	1	1	0	0	0	0	0	0	0	0	0	0	0	0	0	0	0	0	0		#NULL!	#NULL!	#NULL!	#NULL!	#NULL!	#NULL!	#NULL!	#NULL!	#NULL!	#NULL!	#NULL!	#NULL!	#NULL!	#NULL!	#NULL!	#NULL!	#NULL!	#NULL!	#NULL!	#NULL!	#NULL!	#NULL!	#NULL!	#NULL!
267	1	2	11	0	36	1	0	0	99	0	0	0	0	0	0	0	0	0	0	0	0	0	0	0		#NULL!	#NULL!	#NULL!	#NULL!	#NULL!	#NULL!	#NULL!	#NULL!	#NULL!	#NULL!	#NULL!	#NULL!	#NULL!	#NULL!	#NULL!	#NULL!	#NULL!	#NULL!	#NULL!	#NULL!	#NULL!	#NULL!	#NULL!	#NULL!
268	1	2	10	1	36	1	0	0	0	0	0	0	0	0	0	0	0	0	0	0	0	0	0	0		#NULL!	#NULL!	#NULL!	#NULL!	#NULL!	#NULL!	#NULL!	#NULL!	#NULL!	#NULL!	#NULL!	#NULL!	#NULL!	#NULL!	#NULL!	#NULL!	#NULL!	#NULL!	#NULL!	#NULL!	#NULL!	#NULL!	#NULL!	#NULL!
269	1	2	11	0	32	1	0	0	99	0	0	0	0	0	0	0	0	0	0	0	0	0	0	0		#NULL!	#NULL!	#NULL!	#NULL!	#NULL!	#NULL!	#NULL!	#NULL!	#NULL!	#NULL!	#NULL!	#NULL!	#NULL!	#NULL!	#NULL!	#NULL!	#NULL!	#NULL!	#NULL!	#NULL!	#NULL!	#NULL!	#NULL!	#NULL!
270	1	2	11	0	32	1	0	0	99	0	0	0	0	0	0	0	0	0	0	0	0	0	0	0		#NULL!	#NULL!	#NULL!	#NULL!	#NULL!	#NULL!	#NULL!	#NULL!	#NULL!	#NULL!	#NULL!	#NULL!	#NULL!	#NULL!	#NULL!	#NULL!	#NULL!	#NULL!	#NULL!	#NULL!	#NULL!	#NULL!	#NULL!	#NULL!
271	1	2	11	1	24	1	0	0	0	0	0	0	0	0	0	0	0	0	0	0	0	0	0	0		#NULL!	#NULL!	#NULL!	#NULL!	#NULL!	#NULL!	#NULL!	#NULL!	#NULL!	#NULL!	#NULL!	#NULL!	#NULL!	#NULL!	#NULL!	#NULL!	#NULL!	#NULL!	#NULL!	#NULL!	#NULL!	#NULL!	#NULL!	#NULL!
272	1	2	14	0	42	1	0	0	99	1	0	0	0	1	1	0	1	0	0	0	1	0	1	0	2	0	1	2	5	3	46	49	0	1	49	0	1	0	1	0	0	4	0	0	11	0	2	9	0
273	1	2	11	1	46	1	1	0	0	1	0	0	0	0	0	1	1	0	1	0	0	0	0	0	3	1	1	0	7	2	42	45	1	0	47	1	0	0	0	0	0	3	0	0	5	0	0	8	0
274	1	2	11	1	41	1	0	0	0	0	0	0	0	0	0	0	0	0	0	0	0	0	0	0		#NULL!	#NULL!	#NULL!	#NULL!	#NULL!	#NULL!	#NULL!	#NULL!	#NULL!	#NULL!	#NULL!	#NULL!	#NULL!	#NULL!	#NULL!	#NULL!	#NULL!	#NULL!	#NULL!	#NULL!	#NULL!	#NULL!	#NULL!	#NULL!
275	1	2	13	1	64	1	0	0	1	1	0	0	0	0	0	1	0	0	0	0	0	0	0	0	3	1	1	2	6	6	54	57	0	0	59	0	0	0	0	0	0	1	0	0	10	0	0	11	0
276	1	2	10	1	31	1	0	0	0	0	0	0	0	0	0	0	0	0	0	0	0	0	0	0		#NULL!	#NULL!	#NULL!	#NULL!	#NULL!	#NULL!	#NULL!	#NULL!	#NULL!	#NULL!	#NULL!	#NULL!	#NULL!	#NULL!	#NULL!	#NULL!	#NULL!	#NULL!	#NULL!	#NULL!	#NULL!	#NULL!	#NULL!	#NULL!
277	1	2	11	0	30	1	0	0	99	0	0	0	0	0	0	0	0	0	0	0	0	0	0	0		#NULL!	#NULL!	#NULL!	#NULL!	#NULL!	#NULL!	#NULL!	#NULL!	#NULL!	#NULL!	#NULL!	#NULL!	#NULL!	#NULL!	#NULL!	#NULL!	#NULL!	#NULL!	#NULL!	#NULL!	#NULL!	#NULL!	#NULL!	#NULL!
278	1	2	10	1	40	1	0	0	0	0	0	0	0	0	0	0	0	0	0	0	0	0	0	0		#NULL!	#NULL!	#NULL!	#NULL!	#NULL!	#NULL!	#NULL!	#NULL!	#NULL!	#NULL!	#NULL!	#NULL!	#NULL!	#NULL!	#NULL!	#NULL!	#NULL!	#NULL!	#NULL!	#NULL!	#NULL!	#NULL!	#NULL!	#NULL!
279	1	2	10	1	36	1	0	0	0	0	0	0	0	0	0	0	0	0	0	0	0	0	0	0		#NULL!	#NULL!	#NULL!	#NULL!	#NULL!	#NULL!	#NULL!	#NULL!	#NULL!	#NULL!	#NULL!	#NULL!	#NULL!	#NULL!	#NULL!	#NULL!	#NULL!	#NULL!	#NULL!	#NULL!	#NULL!	#NULL!	#NULL!	#NULL!
280	1	2	11	0	27	1	0	0	99	0	0	0	0	0	0	0	0	0	0	0	0	0	0	0		#NULL!	#NULL!	#NULL!	#NULL!	#NULL!	#NULL!	#NULL!	#NULL!	#NULL!	#NULL!	#NULL!	#NULL!	#NULL!	#NULL!	#NULL!	#NULL!	#NULL!	#NULL!	#NULL!	#NULL!	#NULL!	#NULL!	#NULL!	#NULL!
281	1	2	11	0	30	1	0	0	99	0	0	0	0	0	0	0	0	0	0	0	0	0	0	0		#NULL!	#NULL!	#NULL!	#NULL!	#NULL!	#NULL!	#NULL!	#NULL!	#NULL!	#NULL!	#NULL!	#NULL!	#NULL!	#NULL!	#NULL!	#NULL!	#NULL!	#NULL!	#NULL!	#NULL!	#NULL!	#NULL!	#NULL!	#NULL!
282	1	2	12	1	39	1	0	1	0	0	0	0	0	0	0	0	0	0	0	0	0	0	0	0		#NULL!	#NULL!	#NULL!	#NULL!	#NULL!	#NULL!	#NULL!	#NULL!	#NULL!	#NULL!	#NULL!	#NULL!	#NULL!	#NULL!	#NULL!	#NULL!	#NULL!	#NULL!	#NULL!	#NULL!	#NULL!	#NULL!	#NULL!	#NULL!
283	1	2	11	0	46	1	0	0	99	1	0	0	1	1	0	0	0	0	0	0	0	0	0	0	0	0	0	0	5	4	49	50	1	0	51	1	1	0	0	0	0	4	3	0	10	2	0	10	0
284	1	2	14	0	38	1	0	0	99	0	0	0	0	0	0	0	0	0	0	0	0	0	0	0		#NULL!	#NULL!	#NULL!	#NULL!	#NULL!	#NULL!	#NULL!	#NULL!	#NULL!	#NULL!	#NULL!	#NULL!	#NULL!	#NULL!	#NULL!	#NULL!	#NULL!	#NULL!	#NULL!	#NULL!	#NULL!	#NULL!	#NULL!	#NULL!
285	1	2	11	1	25	1	0	0	0	0	0	0	0	0	0	0	0	0	0	0	0	0	0	0		#NULL!	#NULL!	#NULL!	#NULL!	#NULL!	#NULL!	#NULL!	#NULL!	#NULL!	#NULL!	#NULL!	#NULL!	#NULL!	#NULL!	#NULL!	#NULL!	#NULL!	#NULL!	#NULL!	#NULL!	#NULL!	#NULL!	#NULL!	#NULL!
286	1	2	12	1	35	1	0	0	1	1	0	0	0	1	0	0	1	0	0	0	0	0	0	0	0	0	0	0	#NULL!	#NULL!	43	48	0	0	48	0	0	0	0	0	0	3	0	0	7	0	0	10	0
287	1	2	10	0	39	1	0	0	99	0	0	0	0	0	0	0	0	0	0	0	0	0	0	0		#NULL!	#NULL!	#NULL!	#NULL!	#NULL!	#NULL!	#NULL!	#NULL!	#NULL!	#NULL!	#NULL!	#NULL!	#NULL!	#NULL!	#NULL!	#NULL!	#NULL!	#NULL!	#NULL!	#NULL!	#NULL!	#NULL!	#NULL!	#NULL!
288	1	2	11	1	30	1	0	0	0	0	0	0	0	0	0	0	0	0	0	0	0	0	0	0		#NULL!	#NULL!	#NULL!	#NULL!	#NULL!	#NULL!	#NULL!	#NULL!	#NULL!	#NULL!	#NULL!	#NULL!	#NULL!	#NULL!	#NULL!	#NULL!	#NULL!	#NULL!	#NULL!	#NULL!	#NULL!	#NULL!	#NULL!	#NULL!
289	1	2	12	1	45	1	0	0	0	1	0	0	0	0	0	1	1	0	0	0	0	0	0	0	0	0	0	1	3	2	40	45	0	0	52	1	0	0	0	0	0	4	0	0	10	0	0	10	0
290	1	2	13	0	30	1	0	0	99	0	0	0	0	0	0	0	0	0	0	0	0	0	0	0		#NULL!	#NULL!	#NULL!	#NULL!	#NULL!	#NULL!	#NULL!	#NULL!	#NULL!	#NULL!	#NULL!	#NULL!	#NULL!	#NULL!	#NULL!	#NULL!	#NULL!	#NULL!	#NULL!	#NULL!	#NULL!	#NULL!	#NULL!	#NULL!
292	1	2	11	1	35	1	0	0	0	0	0	0	0	0	0	0	0	0	0	0	0	0	0	0		#NULL!	#NULL!	#NULL!	#NULL!	#NULL!	#NULL!	#NULL!	#NULL!	#NULL!	#NULL!	#NULL!	#NULL!	#NULL!	#NULL!	#NULL!	#NULL!	#NULL!	#NULL!	#NULL!	#NULL!	#NULL!	#NULL!	#NULL!	#NULL!
293	1	2	11	1	51	1	0	0	0	1	0	0	0	1	0	0	0	0	0	0	0	0	1	0	0	0	0	0	3	3	47	49	0	0	49	0	0	1	0	0	0	5	0	0	8	0	0	10	0
294	1	2	14	1	44	1	0	0	1	0	0	0	0	0	0	0	0	0	0	0	0	0	0	0		#NULL!	#NULL!	#NULL!	#NULL!	#NULL!	#NULL!	#NULL!	#NULL!	#NULL!	#NULL!	#NULL!	#NULL!	#NULL!	#NULL!	#NULL!	#NULL!	#NULL!	#NULL!	#NULL!	#NULL!	#NULL!	#NULL!	#NULL!	#NULL!
295	1	2	13	0	31	1	0	0	99	0	0	0	0	0	0	0	0	0	0	0	0	0	0	0		#NULL!	#NULL!	#NULL!	#NULL!	#NULL!	#NULL!	#NULL!	#NULL!	#NULL!	#NULL!	#NULL!	#NULL!	#NULL!	#NULL!	#NULL!	#NULL!	#NULL!	#NULL!	#NULL!	#NULL!	#NULL!	#NULL!	#NULL!	#NULL!
296	1	2	11	1	26	1	0	0	1	0	0	0	0	0	0	0	0	0	0	0	0	0	0	0		#NULL!	#NULL!	#NULL!	#NULL!	#NULL!	#NULL!	#NULL!	#NULL!	#NULL!	#NULL!	#NULL!	#NULL!	#NULL!	#NULL!	#NULL!	#NULL!	#NULL!	#NULL!	#NULL!	#NULL!	#NULL!	#NULL!	#NULL!	#NULL!
297	1	2	13	1	38	1	0	0	0	1	1	0	0	0	0	0	1	0	0	0	0	0	1	0	3	2	2	2	5	3	54	54	0	0	55	1	0	0	1	0	0	8	0	0	9	0	0	10	0
298	1	2	12	0	50	1	0	0	99	0	0	0	0	0	0	0	0	0	0	0	0	0	0	0		#NULL!	#NULL!	#NULL!	#NULL!	#NULL!	#NULL!	#NULL!	#NULL!	#NULL!	#NULL!	#NULL!	#NULL!	#NULL!	#NULL!	#NULL!	#NULL!	#NULL!	#NULL!	#NULL!	#NULL!	#NULL!	#NULL!	#NULL!	#NULL!
299	1	2	11	1	28	1	0	0	0	0	0	0	0	0	0	0	0	0	0	0	0	0	0	0		#NULL!	#NULL!	#NULL!	#NULL!	#NULL!	#NULL!	#NULL!	#NULL!	#NULL!	#NULL!	#NULL!	#NULL!	#NULL!	#NULL!	#NULL!	#NULL!	#NULL!	#NULL!	#NULL!	#NULL!	#NULL!	#NULL!	#NULL!	#NULL!
300	1	2	12	1	41	1	0	0	0	1	0	0	0	0	0	1	1	0	0	0	0	0	1	0	0	0	0	2	3	4	47	51	0	0	55	0	1	0	1	0	0	5	0	0	7	0	0	7	0
301	1	2	11	1	36	1	0	0	0	0	0	0	0	0	0	0	0	0	0	0	0	0	0	0		#NULL!	#NULL!	#NULL!	#NULL!	#NULL!	#NULL!	#NULL!	#NULL!	#NULL!	#NULL!	#NULL!	#NULL!	#NULL!	#NULL!	#NULL!	#NULL!	#NULL!	#NULL!	#NULL!	#NULL!	#NULL!	#NULL!	#NULL!	#NULL!
302	1	2	11	0	34	1	0	0	99	0	0	0	0	0	0	0	0	0	0	0	0	0	0	0		#NULL!	#NULL!	#NULL!	#NULL!	#NULL!	#NULL!	#NULL!	#NULL!	#NULL!	#NULL!	#NULL!	#NULL!	#NULL!	#NULL!	#NULL!	#NULL!	#NULL!	#NULL!	#NULL!	#NULL!	#NULL!	#NULL!	#NULL!	#NULL!
303	1	2	11	1	29	1	0	0	0	1	1	1	0	0	0	0	1	0	0	0	0	0	1	0	3	2	2	2	7	4	47	51	1	0	52	1	0	1	0	0	0	5	0	0	12	0	0	10	0
304	1	2	12	0	46	1	0	0	99	0	0	0	0	0	0	0	0	0	0	0	0	0	0	0		#NULL!	#NULL!	#NULL!	#NULL!	#NULL!	#NULL!	#NULL!	#NULL!	#NULL!	#NULL!	#NULL!	#NULL!	#NULL!	#NULL!	#NULL!	#NULL!	#NULL!	#NULL!	#NULL!	#NULL!	#NULL!	#NULL!	#NULL!	#NULL!
305	1	2	11	0	36	1	0	0	99	1	0	0	0	1	0	0	0	0	0	0	0	0	1	0	0	0	0	0	8	4	41	42	0	0	44	1	0	0	1	0	0	3	3	0	13	0	0	9	0
306	1	2	12	0	37	1	0	0	99	1	0	0	0	1	0	1	0	0	1	0	0	0	0	0	1	1	0	0	5	3	49	50	0	0	54	0	1	0	0	0	0	5	0	0	10	0	0	12	0
307	1	2	12	1	32	1	0	0	1	0	0	0	0	0	0	0	0	0	0	0	0	0	0	0		#NULL!	#NULL!	#NULL!	#NULL!	#NULL!	#NULL!	#NULL!	#NULL!	#NULL!	#NULL!	#NULL!	#NULL!	#NULL!	#NULL!	#NULL!	#NULL!	#NULL!	#NULL!	#NULL!	#NULL!	#NULL!	#NULL!	#NULL!	#NULL!
308	1	2	11	1	51	1	0	0	0	1	0	0	0	1	0	1	1	0	0	0	0	0	0	0	3	2	2	0	6	2	38	38	0	0	39	0	0	0	0	0	0	5	0	0	10	0	0	10	0
309	1	2	14	1	48	1	0	0	1	0	0	0	0	0	0	0	0	0	0	0	0	0	0	0		#NULL!	#NULL!	#NULL!	#NULL!	#NULL!	#NULL!	#NULL!	#NULL!	#NULL!	#NULL!	#NULL!	#NULL!	#NULL!	#NULL!	#NULL!	#NULL!	#NULL!	#NULL!	#NULL!	#NULL!	#NULL!	#NULL!	#NULL!	#NULL!
310	1	2	12	0	39	1	0	0	99	0	0	0	0	0	0	0	0	0	0	0	0	0	0	0		#NULL!	#NULL!	#NULL!	#NULL!	#NULL!	#NULL!	#NULL!	#NULL!	#NULL!	#NULL!	#NULL!	#NULL!	#NULL!	#NULL!	#NULL!	#NULL!	#NULL!	#NULL!	#NULL!	#NULL!	#NULL!	#NULL!	#NULL!	#NULL!
311	1	2	13	0	32	1	0	0	99	1	0	0	0	1	0	1	0	0	0	0	0	0	1	0	0	0	0	2	1	1	55	60	1	0	61	1	0	1	0	0	0	5	0	0	7	0	0	11	1
312	1	2	11	1	40	1	0	0	0	0	0	0	0	0	0	0	0	0	0	0	0	0	0	0		#NULL!	#NULL!	#NULL!	#NULL!	#NULL!	#NULL!	#NULL!	#NULL!	#NULL!	#NULL!	#NULL!	#NULL!	#NULL!	#NULL!	#NULL!	#NULL!	#NULL!	#NULL!	#NULL!	#NULL!	#NULL!	#NULL!	#NULL!	#NULL!
313	1	2	12	0	36	1	0	0	99	0	0	0	0	0	0	0	0	0	0	0	0	0	0	0		#NULL!	#NULL!	#NULL!	#NULL!	#NULL!	#NULL!	#NULL!	#NULL!	#NULL!	#NULL!	#NULL!	#NULL!	#NULL!	#NULL!	#NULL!	#NULL!	#NULL!	#NULL!	#NULL!	#NULL!	#NULL!	#NULL!	#NULL!	#NULL!
314	1	2	13	1	26	1	0	0	1	0	0	0	0	0	0	0	0	0	0	0	0	0	0	0		#NULL!	#NULL!	#NULL!	#NULL!	#NULL!	#NULL!	#NULL!	#NULL!	#NULL!	#NULL!	#NULL!	#NULL!	#NULL!	#NULL!	#NULL!	#NULL!	#NULL!	#NULL!	#NULL!	#NULL!	#NULL!	#NULL!	#NULL!	#NULL!
315	1	2	11	0	40	1	0	0	99	0	0	0	0	0	0	0	0	0	0	0	0	0	0	0		#NULL!	#NULL!	#NULL!	#NULL!	#NULL!	#NULL!	#NULL!	#NULL!	#NULL!	#NULL!	#NULL!	#NULL!	#NULL!	#NULL!	#NULL!	#NULL!	#NULL!	#NULL!	#NULL!	#NULL!	#NULL!	#NULL!	#NULL!	#NULL!
316	1	2	12	1	36	1	0	0	0	0	0	0	0	0	0	0	0	0	0	0	0	0	0	0		#NULL!	#NULL!	#NULL!	#NULL!	#NULL!	#NULL!	#NULL!	#NULL!	#NULL!	#NULL!	#NULL!	#NULL!	#NULL!	#NULL!	#NULL!	#NULL!	#NULL!	#NULL!	#NULL!	#NULL!	#NULL!	#NULL!	#NULL!	#NULL!
317	1	2	11	1	55	1	0	0	1	0	0	0	0	0	0	0	0	0	0	0	0	0	0	0		#NULL!	#NULL!	#NULL!	#NULL!	#NULL!	#NULL!	#NULL!	#NULL!	#NULL!	#NULL!	#NULL!	#NULL!	#NULL!	#NULL!	#NULL!	#NULL!	#NULL!	#NULL!	#NULL!	#NULL!	#NULL!	#NULL!	#NULL!	#NULL!
318	1	2	11	1	39	1	0	0	0	0	0	0	0	0	0	0	0	0	0	0	0	0	0	0		#NULL!	#NULL!	#NULL!	#NULL!	#NULL!	#NULL!	#NULL!	#NULL!	#NULL!	#NULL!	#NULL!	#NULL!	#NULL!	#NULL!	#NULL!	#NULL!	#NULL!	#NULL!	#NULL!	#NULL!	#NULL!	#NULL!	#NULL!	#NULL!
319	1	2	10	1	34	1	0	0	0	0	0	0	0	0	0	0	0	0	0	0	0	0	0	0		#NULL!	#NULL!	#NULL!	#NULL!	#NULL!	#NULL!	#NULL!	#NULL!	#NULL!	#NULL!	#NULL!	#NULL!	#NULL!	#NULL!	#NULL!	#NULL!	#NULL!	#NULL!	#NULL!	#NULL!	#NULL!	#NULL!	#NULL!	#NULL!
320	1	2	11	1	35	1	0	0	1	0	0	0	0	0	0	0	0	0	0	0	0	0	0	0		#NULL!	#NULL!	#NULL!	#NULL!	#NULL!	#NULL!	#NULL!	#NULL!	#NULL!	#NULL!	#NULL!	#NULL!	#NULL!	#NULL!	#NULL!	#NULL!	#NULL!	#NULL!	#NULL!	#NULL!	#NULL!	#NULL!	#NULL!	#NULL!
321	1	2	11	0	32	1	0	0	99	0	0	0	0	0	0	0	0	0	0	0	0	0	0	0		#NULL!	#NULL!	#NULL!	#NULL!	#NULL!	#NULL!	#NULL!	#NULL!	#NULL!	#NULL!	#NULL!	#NULL!	#NULL!	#NULL!	#NULL!	#NULL!	#NULL!	#NULL!	#NULL!	#NULL!	#NULL!	#NULL!	#NULL!	#NULL!
322	1	2	11	1	39	1	0	0	0	1	0	0	0	0	1	0	0	0	0	0	0	0	0	0	3	2	2	0	5	2	46	48	0	1	53	1	1	0	0	2	2	6	0	0	10	0	0	7	0
323	1	2	12	1	39	1	0	1	0	1	0	0	0	0	1	0	0	0	0	0	0	0	0	0	3	2	2	0	8	5	45	50	0	0	51	1	0	0	0	0	0	5	0	0	9	2	0	8	1
324	1	2	11	0	41	1	1	0	99	1	0	0	0	1	0	0	1	0	0	0	0	0	0	0	0	0	0	0	5	2	53	54	0	0	55	0	0	0	0	0	0	5	0	0	10	0	0	10	0
325	1	2	11	0	34	1	0	0	99	0	0	0	0	0	0	0	0	0	0	0	0	0	0	0		#NULL!	#NULL!	#NULL!	#NULL!	#NULL!	#NULL!	#NULL!	#NULL!	#NULL!	#NULL!	#NULL!	#NULL!	#NULL!	#NULL!	#NULL!	#NULL!	#NULL!	#NULL!	#NULL!	#NULL!	#NULL!	#NULL!	#NULL!	#NULL!
326	1	2	12	0	37	1	0	0	99	0	0	0	0	0	0	0	0	0	0	0	0	0	0	0		#NULL!	#NULL!	#NULL!	#NULL!	#NULL!	#NULL!	#NULL!	#NULL!	#NULL!	#NULL!	#NULL!	#NULL!	#NULL!	#NULL!	#NULL!	#NULL!	#NULL!	#NULL!	#NULL!	#NULL!	#NULL!	#NULL!	#NULL!	#NULL!
327	1	2	12	1	26	1	0	0	1	0	0	0	0	0	0	0	0	0	0	0	0	0	0	0		#NULL!	#NULL!	#NULL!	#NULL!	#NULL!	#NULL!	#NULL!	#NULL!	#NULL!	#NULL!	#NULL!	#NULL!	#NULL!	#NULL!	#NULL!	#NULL!	#NULL!	#NULL!	#NULL!	#NULL!	#NULL!	#NULL!	#NULL!	#NULL!
328	1	2	12	1	32	1	0	0	1	0	0	0	0	0	0	0	0	0	0	0	0	0	0	0		#NULL!	#NULL!	#NULL!	#NULL!	#NULL!	#NULL!	#NULL!	#NULL!	#NULL!	#NULL!	#NULL!	#NULL!	#NULL!	#NULL!	#NULL!	#NULL!	#NULL!	#NULL!	#NULL!	#NULL!	#NULL!	#NULL!	#NULL!	#NULL!
329	1	2	12	1	51	0	0	0	0	1	0	0	0	0	0	1	1	0	0	0	0	0	1	0	3	2	2	0	8	4	47	52	0	0	52	0	0	0	1	0	0	4	0	0	9	0	0	7	0
330	1	2	12	0	46	0	0	0	99	1	0	0	0	1	0	0	0	0	0	0	0	0	1	0	2	0	1	0	5	2	43	48	0	0	49	1	0	0	1	0	0	5	0	0	10	2	0	10	2
331	1	2	13	0	37	1	0	0	99	1	0	0	0	0	1	1	1	0	0	0	0	0	0	0	3	2	2	0	10	8	42	44	0	0	45	0	0	0	0	0	0	2	0	0	5	0	0	10	0
332	1	2	12	1	53	1	0	0	0	0	0	0	0	0	0	0	0	0	0	0	0	0	0	0		#NULL!	#NULL!	#NULL!	#NULL!	#NULL!	#NULL!	#NULL!	#NULL!	#NULL!	#NULL!	#NULL!	#NULL!	#NULL!	#NULL!	#NULL!	#NULL!	#NULL!	#NULL!	#NULL!	#NULL!	#NULL!	#NULL!	#NULL!	#NULL!
333	1	2	12	0	50	1	0	0	99	1	0	0	0	0	1	1	1	0	0	0	0	0	0	0	3	2	2	0	7	3	54	55	1	0	57	1	0	0	0	0	0	4	3	0	10	0	0	8	3
334	1	2	14	1	49	1	0	0	1	1	0	0	0	1	1	0	1	0	0	0	0	0	1	0	1	1	0	2	5	3	65	69	0	1	70	0	1	1	0	1	0	4	0	0	7	0	0	5	0
335	1	2	12	0	20	1	0	0	99	0	0	0	0	0	0	0	0	0	0	0	0	0	0	0		#NULL!	#NULL!	#NULL!	#NULL!	#NULL!	#NULL!	#NULL!	#NULL!	#NULL!	#NULL!	#NULL!	#NULL!	#NULL!	#NULL!	#NULL!	#NULL!	#NULL!	#NULL!	#NULL!	#NULL!	#NULL!	#NULL!	#NULL!	#NULL!
336	1	2	14	0	30	1	0	0	99	0	0	0	0	0	0	0	0	0	0	0	0	0	0	0		#NULL!	#NULL!	#NULL!	#NULL!	#NULL!	#NULL!	#NULL!	#NULL!	#NULL!	#NULL!	#NULL!	#NULL!	#NULL!	#NULL!	#NULL!	#NULL!	#NULL!	#NULL!	#NULL!	#NULL!	#NULL!	#NULL!	#NULL!	#NULL!
337	1	2	13	0	39	1	0	0	99	1	0	0	0	1	0	0	0	0	0	1	0	0	1	0	0	0	0	2	#NULL!	#NULL!	54	55	0	0	57	1	0	1	0	0	0	4	0	0	9	0	0	9	0
338	1	2	14	0	28	1	0	0	99	0	0	0	0	0	0	0	0	0	0	0	0	0	0	0		#NULL!	#NULL!	#NULL!	#NULL!	#NULL!	#NULL!	#NULL!	#NULL!	#NULL!	#NULL!	#NULL!	#NULL!	#NULL!	#NULL!	#NULL!	#NULL!	#NULL!	#NULL!	#NULL!	#NULL!	#NULL!	#NULL!	#NULL!	#NULL!
339	1	2	14	0	42	1	0	0	99	0	0	0	0	0	0	0	0	0	0	0	0	0	0	0		#NULL!	#NULL!	#NULL!	#NULL!	#NULL!	#NULL!	#NULL!	#NULL!	#NULL!	#NULL!	#NULL!	#NULL!	#NULL!	#NULL!	#NULL!	#NULL!	#NULL!	#NULL!	#NULL!	#NULL!	#NULL!	#NULL!	#NULL!	#NULL!
340	1	2	14	1	52	1	0	0	1	1	0	0	0	1	0	1	1	0	0	0	0	0	0	0	0	0	0	0	8	7	40	50	0	0	55	1	0	0	0	0	0	2	3	0	3	0	0	6	1
341	1	2	14	0	23	1	0	0	99	0	0	0	0	0	0	0	0	0	0	0	0	0	0	0		#NULL!	#NULL!	#NULL!	#NULL!	#NULL!	#NULL!	#NULL!	#NULL!	#NULL!	#NULL!	#NULL!	#NULL!	#NULL!	#NULL!	#NULL!	#NULL!	#NULL!	#NULL!	#NULL!	#NULL!	#NULL!	#NULL!	#NULL!	#NULL!
342	1	2	13	0	33	1	0	0	99	0	0	0	0	0	0	0	0	0	0	0	0	0	0	0		#NULL!	#NULL!	#NULL!	#NULL!	#NULL!	#NULL!	#NULL!	#NULL!	#NULL!	#NULL!	#NULL!	#NULL!	#NULL!	#NULL!	#NULL!	#NULL!	#NULL!	#NULL!	#NULL!	#NULL!	#NULL!	#NULL!	#NULL!	#NULL!
343	1	2	14	1	34	1	0	0	1	0	0	0	0	0	0	0	0	0	0	0	0	0	0	0		#NULL!	#NULL!	#NULL!	#NULL!	#NULL!	#NULL!	#NULL!	#NULL!	#NULL!	#NULL!	#NULL!	#NULL!	#NULL!	#NULL!	#NULL!	#NULL!	#NULL!	#NULL!	#NULL!	#NULL!	#NULL!	#NULL!	#NULL!	#NULL!
344	1	2	14	1	49	1	0	1	1	0	0	0	0	0	0	0	0	0	0	0	0	0	0	0		#NULL!	#NULL!	#NULL!	#NULL!	#NULL!	#NULL!	#NULL!	#NULL!	#NULL!	#NULL!	#NULL!	#NULL!	#NULL!	#NULL!	#NULL!	#NULL!	#NULL!	#NULL!	#NULL!	#NULL!	#NULL!	#NULL!	#NULL!	#NULL!
345	1	2	14	1	42	1	0	0	1	1	0	0	0	1	0	1	0	0	0	0	0	0	1	0	1	2	0	2	4	2	43	49	0	0	52	0	0	1	0	0	0	4	0	0	11	2	0	7	1
346	1	2	14	1	50	1	0	0	1	1	1	0	0	1	1	1	1	1	1	1	0	0	0	1	3	1	1	0	6	5	53	61	1	1	61	1	0	0	0	0	0	4	3	0	10	0	2	11	0
347	1	2	10	0	44	1	0	0	99	1	0	0	0	0	1	0	1	1	0	1	0	0	0	0	2	0	2	0	5	2	54	55	0	0	57	0	0	0	0	0	0	5	0	0	10	0	0	9	0
348	1	2	11	1	31	1	0	0	0	0	0	0	0	0	0	0	0	0	0	0	0	0	0	0		#NULL!	#NULL!	#NULL!	#NULL!	#NULL!	#NULL!	#NULL!	#NULL!	#NULL!	#NULL!	#NULL!	#NULL!	#NULL!	#NULL!	#NULL!	#NULL!	#NULL!	#NULL!	#NULL!	#NULL!	#NULL!	#NULL!	#NULL!	#NULL!
349	1	2	11	1	52	1	0	0	0	1	1	0	0	0	1	1	1	0	0	0	0	0	0	1	3	2	2	0	4	2	50	51	1	0	53	0	0	0	0	0	0	3	3	0	7	0	0	9	0
350	1	2	10	1	54	1	1	1	0	1	0	0	0	1	0	0	0	0	0	0	0	0	1	0	0	0	0	2	4	2	54	54	0	0	56	1	0	0	1	0	0	5	0	0	9	2	0	10	2
351	1	2	10	1	44	1	0	0	0	0	0	0	0	0	0	0	0	0	0	0	0	0	0	0		#NULL!	#NULL!	#NULL!	#NULL!	#NULL!	#NULL!	#NULL!	#NULL!	#NULL!	#NULL!	#NULL!	#NULL!	#NULL!	#NULL!	#NULL!	#NULL!	#NULL!	#NULL!	#NULL!	#NULL!	#NULL!	#NULL!	#NULL!	#NULL!
352	1	2	11	1	44	0	0	0	1	1	1	0	1	1	1	0	0	1	1	0	0	0	0	1	0	0	0	0	3	2	50	52	0	0	53	0	0	0	0	0	0	4	0	0	5	0	0	4	0
353	1	2	11	1	43	1	0	0	0	0	0	0	0	0	0	0	0	0	0	0	0	0	0	0		#NULL!	#NULL!	#NULL!	#NULL!	#NULL!	#NULL!	#NULL!	#NULL!	#NULL!	#NULL!	#NULL!	#NULL!	#NULL!	#NULL!	#NULL!	#NULL!	#NULL!	#NULL!	#NULL!	#NULL!	#NULL!	#NULL!	#NULL!	#NULL!
354	1	2	12	0	38	1	0	1	99	0	0	0	0	0	0	0	0	0	0	0	0	0	0	0		#NULL!	#NULL!	#NULL!	#NULL!	#NULL!	#NULL!	#NULL!	#NULL!	#NULL!	#NULL!	#NULL!	#NULL!	#NULL!	#NULL!	#NULL!	#NULL!	#NULL!	#NULL!	#NULL!	#NULL!	#NULL!	#NULL!	#NULL!	#NULL!
355	1	2	11	0	55	0	0	0	99	1	1	0	1	0	1	1	1	1	1	0	1	0	0	1	3	2	2	0	3	4	50	51	1	0	53	0	0	0	0	0	0	5	0	0	9	0	0	10	1
356	1	2	12	0	48	1	0	0	99	0	0	0	0	0	0	0	0	0	0	0	0	0	0	0		#NULL!	#NULL!	#NULL!	#NULL!	#NULL!	#NULL!	#NULL!	#NULL!	#NULL!	#NULL!	#NULL!	#NULL!	#NULL!	#NULL!	#NULL!	#NULL!	#NULL!	#NULL!	#NULL!	#NULL!	#NULL!	#NULL!	#NULL!	#NULL!
357	1	2	13	0	37	1	0	0	99	1	0	0	0	0	0	1	1	1	0	1	0	0	0	0	0	0	0	0	-1	-2	54	56	0	0	56	0	0	0	0	0	0	10	0	0	10	0	0	10	0
358	1	2	11	1	42	1	0	0	1	0	0	0	0	0	0	0	0	0	0	0	0	0	0	0		#NULL!	#NULL!	#NULL!	#NULL!	#NULL!	#NULL!	#NULL!	#NULL!	#NULL!	#NULL!	#NULL!	#NULL!	#NULL!	#NULL!	#NULL!	#NULL!	#NULL!	#NULL!	#NULL!	#NULL!	#NULL!	#NULL!	#NULL!	#NULL!
359	1	2	12	1	37	1	0	0	1	0	0	0	0	0	0	0	0	0	0	0	0	0	0	0		#NULL!	#NULL!	#NULL!	#NULL!	#NULL!	#NULL!	#NULL!	#NULL!	#NULL!	#NULL!	#NULL!	#NULL!	#NULL!	#NULL!	#NULL!	#NULL!	#NULL!	#NULL!	#NULL!	#NULL!	#NULL!	#NULL!	#NULL!	#NULL!
360	1	2	12	1	40	1	1	0	1	0	0	0	0	0	0	0	0	0	0	0	0	0	0	0		#NULL!	#NULL!	#NULL!	#NULL!	#NULL!	#NULL!	#NULL!	#NULL!	#NULL!	#NULL!	#NULL!	#NULL!	#NULL!	#NULL!	#NULL!	#NULL!	#NULL!	#NULL!	#NULL!	#NULL!	#NULL!	#NULL!	#NULL!	#NULL!
361	1	2	11	1	44	1	0	0	0	0	0	0	0	0	0	0	0	0	0	0	0	0	0	0		#NULL!	#NULL!	#NULL!	#NULL!	#NULL!	#NULL!	#NULL!	#NULL!	#NULL!	#NULL!	#NULL!	#NULL!	#NULL!	#NULL!	#NULL!	#NULL!	#NULL!	#NULL!	#NULL!	#NULL!	#NULL!	#NULL!	#NULL!	#NULL!
362	1	2	12	1	44	1	0	0	0	0	0	0	0	0	0	0	0	0	0	0	0	0	0	0		#NULL!	#NULL!	#NULL!	#NULL!	#NULL!	#NULL!	#NULL!	#NULL!	#NULL!	#NULL!	#NULL!	#NULL!	#NULL!	#NULL!	#NULL!	#NULL!	#NULL!	#NULL!	#NULL!	#NULL!	#NULL!	#NULL!	#NULL!	#NULL!
363	1	2	12	1	49	1	0	0	0	0	0	0	0	0	0	0	0	0	0	0	0	0	0	0		#NULL!	#NULL!	#NULL!	#NULL!	#NULL!	#NULL!	#NULL!	#NULL!	#NULL!	#NULL!	#NULL!	#NULL!	#NULL!	#NULL!	#NULL!	#NULL!	#NULL!	#NULL!	#NULL!	#NULL!	#NULL!	#NULL!	#NULL!	#NULL!
364	1	2	11	1	45	1	0	1	0	1	0	0	0	1	1	0	0	0	0	0	0	0	0	0	0	0	0	0	4	5	49	52	0	0	54	1	0	0	0	1	0	2	0	0	9	0	0	10	0
365	1	2	12	1	38	1	0	0	0	1	0	0	1	1	1	1	1	1	0	1	0	0	0	1	1	2	0	0	5	3	45	52	0	0	53	0	0	0	0	0	0	2	1	0	9	0	0	8	2
366	1	2	11	1	51	1	0	0	1	1	0	0	0	1	0	1	0	0	1	0	0	0	1	0	0	0	0	2	6	4	50	51	1	0	52	1	0	0	1	0	0	5	0	0	5	0	0	8	2
367	1	2	12	0	42	1	0	0	99	1	0	0	0	1	0	0	1	0	0	0	0	0	1	0	0	0	0	2	4	2	50	51	1	0	52	1	0	0	1	0	0	6	0	0	9	0	0	10	0
368	1	2	11	1	59	0	0	0	0	1	0	0	0	0	0	0	1	0	1	0	0	0	1	0	0	0	0	2	4	4	59	61	1	0	62	0	0	1	0	0	0	5	0	0	8	0	0	10	0
369	1	2	12	1	65	1	0	0	1	0	0	0	0	0	0	0	0	0	0	0	0	0	0	0		#NULL!	#NULL!	#NULL!	#NULL!	#NULL!	#NULL!	#NULL!	#NULL!	#NULL!	#NULL!	#NULL!	#NULL!	#NULL!	#NULL!	#NULL!	#NULL!	#NULL!	#NULL!	#NULL!	#NULL!	#NULL!	#NULL!	#NULL!	#NULL!
370	1	2	13	1	29	1	0	0	0	1	0	0	0	0	0	0	1	0	0	0	0	0	0	0	0	0	0	1	5	1	40	44	0	0	45	0	0	0	0	0	0	2	0	0	7	0	0	10	0
371	1	2	12	1	28	1	0	0	0	0	0	0	0	0	0	0	0	0	0	0	0	0	0	0		#NULL!	#NULL!	#NULL!	#NULL!	#NULL!	#NULL!	#NULL!	#NULL!	#NULL!	#NULL!	#NULL!	#NULL!	#NULL!	#NULL!	#NULL!	#NULL!	#NULL!	#NULL!	#NULL!	#NULL!	#NULL!	#NULL!	#NULL!	#NULL!
372	1	2	12	0	49	1	0	0	99	0	0	0	0	0	0	0	0	0	0	0	0	0	0	0		#NULL!	#NULL!	#NULL!	#NULL!	#NULL!	#NULL!	#NULL!	#NULL!	#NULL!	#NULL!	#NULL!	#NULL!	#NULL!	#NULL!	#NULL!	#NULL!	#NULL!	#NULL!	#NULL!	#NULL!	#NULL!	#NULL!	#NULL!	#NULL!
373	1	2	11	1	38	1	0	0	1	0	0	0	0	0	0	0	0	0	0	0	0	0	0	0		#NULL!	#NULL!	#NULL!	#NULL!	#NULL!	#NULL!	#NULL!	#NULL!	#NULL!	#NULL!	#NULL!	#NULL!	#NULL!	#NULL!	#NULL!	#NULL!	#NULL!	#NULL!	#NULL!	#NULL!	#NULL!	#NULL!	#NULL!	#NULL!
374	1	2	12	1	47	1	1	1	1	0	0	0	0	0	0	0	0	0	0	0	0	0	0	0		#NULL!	#NULL!	#NULL!	#NULL!	#NULL!	#NULL!	#NULL!	#NULL!	#NULL!	#NULL!	#NULL!	#NULL!	#NULL!	#NULL!	#NULL!	#NULL!	#NULL!	#NULL!	#NULL!	#NULL!	#NULL!	#NULL!	#NULL!	#NULL!
375	1	2	11	0	40	1	1	0	99	0	0	0	0	0	0	0	0	0	0	0	0	0	0	0		#NULL!	#NULL!	#NULL!	#NULL!	#NULL!	#NULL!	#NULL!	#NULL!	#NULL!	#NULL!	#NULL!	#NULL!	#NULL!	#NULL!	#NULL!	#NULL!	#NULL!	#NULL!	#NULL!	#NULL!	#NULL!	#NULL!	#NULL!	#NULL!
376	1	2	12	0	26	1	0	0	99	0	0	0	0	0	0	0	0	0	0	0	0	0	0	0		#NULL!	#NULL!	#NULL!	#NULL!	#NULL!	#NULL!	#NULL!	#NULL!	#NULL!	#NULL!	#NULL!	#NULL!	#NULL!	#NULL!	#NULL!	#NULL!	#NULL!	#NULL!	#NULL!	#NULL!	#NULL!	#NULL!	#NULL!	#NULL!
377	1	2	10	1	45	1	0	0	0	1	1	0	1	0	1	1	0	0	0	0	0	0	0	1	3	2	2	0	4	4	45	45	1	0	46	1	0	0	0	0	0	4	3	0	12	2	0	8	2
378	1	2	10	1	34	0	1	0	0	1	0	0	0	0	0	1	1	0	1	0	0	0	0	0	3	2	2	0	5	3	49	55	1	0	55	1	0	0	0	0	0	5	0	0	11	0	0	10	1
379	1	2	12	1	50	0	1	1	0	1	1	0	1	1	0	1	1	1	0	1	0	0	0	1	3	1	1	0	4	5	37	41	0	0	44	0	0	0	0	0	0	3	3	0	6	0	0	6	0
380	1	2	12	1	50	0	1	1	0	1	0	0	0	0	0	1	1	0	0	1	0	0	0	0	0	0	0	0	3	2	49	50	0	0	51	1	0	0	0	0	0	5	0	0	7	2	0	7	0
381	1	2	12	1	40	1	0	0	1	1	1	0	0	1	0	0	1	0	0	1	0	0	1	0	3	2	2	2	5	4	40	44	1	0	45	1	0	1	0	0	0	1	1	0	8	1	0	8	0
382	1	2	11	0	30	1	0	0	99	0	0	0	0	0	0	0	0	0	0	0	0	0	0	0		#NULL!	#NULL!	#NULL!	#NULL!	#NULL!	#NULL!	#NULL!	#NULL!	#NULL!	#NULL!	#NULL!	#NULL!	#NULL!	#NULL!	#NULL!	#NULL!	#NULL!	#NULL!	#NULL!	#NULL!	#NULL!	#NULL!	#NULL!	#NULL!
383	1	2	11	1	36	1	0	0	1	0	0	0	0	0	0	0	0	0	0	0	0	0	0	0		#NULL!	#NULL!	#NULL!	#NULL!	#NULL!	#NULL!	#NULL!	#NULL!	#NULL!	#NULL!	#NULL!	#NULL!	#NULL!	#NULL!	#NULL!	#NULL!	#NULL!	#NULL!	#NULL!	#NULL!	#NULL!	#NULL!	#NULL!	#NULL!
384	1	2	12	1	49	1	0	0	0	1	1	0	1	1	1	1	1	0	0	0	1	0	0	1	0	0	0	0	5	2	42	45	1	0	47	0	0	0	0	0	0	0	3	0	3	0	0	3	0
385	1	2	12	0	36	1	0	0	99	0	0	0	0	0	0	0	0	0	0	0	0	0	0	0		#NULL!	#NULL!	#NULL!	#NULL!	#NULL!	#NULL!	#NULL!	#NULL!	#NULL!	#NULL!	#NULL!	#NULL!	#NULL!	#NULL!	#NULL!	#NULL!	#NULL!	#NULL!	#NULL!	#NULL!	#NULL!	#NULL!	#NULL!	#NULL!
386	1	2	14	0	39	1	0	0	99	0	0	0	0	0	0	0	0	0	0	0	0	0	0	0		#NULL!	#NULL!	#NULL!	#NULL!	#NULL!	#NULL!	#NULL!	#NULL!	#NULL!	#NULL!	#NULL!	#NULL!	#NULL!	#NULL!	#NULL!	#NULL!	#NULL!	#NULL!	#NULL!	#NULL!	#NULL!	#NULL!	#NULL!	#NULL!
387	1	2	13	0	40	1	0	0	99	0	0	0	0	0	0	0	0	0	0	0	0	0	0	0		#NULL!	#NULL!	#NULL!	#NULL!	#NULL!	#NULL!	#NULL!	#NULL!	#NULL!	#NULL!	#NULL!	#NULL!	#NULL!	#NULL!	#NULL!	#NULL!	#NULL!	#NULL!	#NULL!	#NULL!	#NULL!	#NULL!	#NULL!	#NULL!
388	1	2	11	1	57	1	0	0	0	1	0	0	0	0	0	0	1	1	1	0	0	0	0	0	0	0	0	0	4	6	57	60	0	0	61	0	0	0	0	0	0	1	0	0	10	0	0	10	0
389	1	2	13	0	53	1	0	0	99	1	1	1	1	1	1	1	1	1	0	1	1	0	1	1	1	3	0	2	3	8	50	60	1	1	61	1	1	1	0	0	0	1	1	1	10	0	0	10	0
390	1	2	11	1	44	1	0	0	1	0	0	0	0	0	0	0	0	0	0	0	0	0	0	0		#NULL!	#NULL!	#NULL!	#NULL!	#NULL!	#NULL!	#NULL!	#NULL!	#NULL!	#NULL!	#NULL!	#NULL!	#NULL!	#NULL!	#NULL!	#NULL!	#NULL!	#NULL!	#NULL!	#NULL!	#NULL!	#NULL!	#NULL!	#NULL!
391	1	2	11	0	36	1	0	0	99	1	0	0	0	0	0	0	1	0	0	0	0	0	0	0	0	0	0	0	4	2	30	32	0	0	40	0	0	0	0	0	0	3	0	0	9	2	0	8	1
392	1	2	11	0	39	1	0	1	99	0	0	0	0	0	0	0	0	0	0	0	0	0	0	0		#NULL!	#NULL!	#NULL!	#NULL!	#NULL!	#NULL!	#NULL!	#NULL!	#NULL!	#NULL!	#NULL!	#NULL!	#NULL!	#NULL!	#NULL!	#NULL!	#NULL!	#NULL!	#NULL!	#NULL!	#NULL!	#NULL!	#NULL!	#NULL!
393	1	2	11	0	47	1	0	0	99	0	0	0	0	0	0	0	0	0	0	0	0	0	0	0		#NULL!	#NULL!	#NULL!	#NULL!	#NULL!	#NULL!	#NULL!	#NULL!	#NULL!	#NULL!	#NULL!	#NULL!	#NULL!	#NULL!	#NULL!	#NULL!	#NULL!	#NULL!	#NULL!	#NULL!	#NULL!	#NULL!	#NULL!	#NULL!
394	1	2	11	1	60	1	0	0	0	0	0	0	0	0	0	0	0	0	0	0	0	0	0	0		#NULL!	#NULL!	#NULL!	#NULL!	#NULL!	#NULL!	#NULL!	#NULL!	#NULL!	#NULL!	#NULL!	#NULL!	#NULL!	#NULL!	#NULL!	#NULL!	#NULL!	#NULL!	#NULL!	#NULL!	#NULL!	#NULL!	#NULL!	#NULL!
395	1	2	13	0	37	1	0	0	99	1	0	0	0	1	0	0	0	0	0	0	0	0	0	0	0	0	0	0	5	2	45	52	0	0	54	1	0	0	0	0	0	5	0	0	10	0	0	10	0
396	1	2	11	0	32	1	0	0	99	1	0	0	0	0	0	1	0	0	0	0	0	0	0	0	2	0	2	0	6	4	43	49	1	0	49	1	0	0	0	0	0	5	0	0	9	0	0	10	0
397	1	2	11	0	41	1	0	1	99	0	0	0	0	0	0	0	0	0	0	0	0	0	0	0		#NULL!	#NULL!	#NULL!	#NULL!	#NULL!	#NULL!	#NULL!	#NULL!	#NULL!	#NULL!	#NULL!	#NULL!	#NULL!	#NULL!	#NULL!	#NULL!	#NULL!	#NULL!	#NULL!	#NULL!	#NULL!	#NULL!	#NULL!	#NULL!
398	1	2	11	1	40	1	0	1	0	1	0	0	0	0	0	1	0	0	1	0	0	0	0	0	1	2	0	0	3	2	46	48	1	0	50	0	0	0	0	0	0	4	0	0	6	0	0	8	0
399	1	2	10	1	35	1	0	0	0	0	0	0	0	0	0	0	0	0	0	0	0	0	0	0		#NULL!	#NULL!	#NULL!	#NULL!	#NULL!	#NULL!	#NULL!	#NULL!	#NULL!	#NULL!	#NULL!	#NULL!	#NULL!	#NULL!	#NULL!	#NULL!	#NULL!	#NULL!	#NULL!	#NULL!	#NULL!	#NULL!	#NULL!	#NULL!
400	1	2	11	0	37	1	0	0	99	0	0	0	0	0	0	0	0	0	0	0	0	0	0	0		#NULL!	#NULL!	#NULL!	#NULL!	#NULL!	#NULL!	#NULL!	#NULL!	#NULL!	#NULL!	#NULL!	#NULL!	#NULL!	#NULL!	#NULL!	#NULL!	#NULL!	#NULL!	#NULL!	#NULL!	#NULL!	#NULL!	#NULL!	#NULL!
401	1	2	12	1	36	1	0	0	1	0	0	0	0	0	0	0	0	0	0	0	0	0	0	0		#NULL!	#NULL!	#NULL!	#NULL!	#NULL!	#NULL!	#NULL!	#NULL!	#NULL!	#NULL!	#NULL!	#NULL!	#NULL!	#NULL!	#NULL!	#NULL!	#NULL!	#NULL!	#NULL!	#NULL!	#NULL!	#NULL!	#NULL!	#NULL!
402	1	2	12	0	41	1	0	0	99	0	0	0	0	0	0	0	0	0	0	0	0	0	0	0		#NULL!	#NULL!	#NULL!	#NULL!	#NULL!	#NULL!	#NULL!	#NULL!	#NULL!	#NULL!	#NULL!	#NULL!	#NULL!	#NULL!	#NULL!	#NULL!	#NULL!	#NULL!	#NULL!	#NULL!	#NULL!	#NULL!	#NULL!	#NULL!
403	1	2	12	0	46	1	0	0	99	0	0	0	0	0	0	0	0	0	0	0	0	0	0	0		#NULL!	#NULL!	#NULL!	#NULL!	#NULL!	#NULL!	#NULL!	#NULL!	#NULL!	#NULL!	#NULL!	#NULL!	#NULL!	#NULL!	#NULL!	#NULL!	#NULL!	#NULL!	#NULL!	#NULL!	#NULL!	#NULL!	#NULL!	#NULL!
404	1	2	12	1	40	1	0	0	1	0	0	0	0	0	0	0	0	0	0	0	0	0	0	0		#NULL!	#NULL!	#NULL!	#NULL!	#NULL!	#NULL!	#NULL!	#NULL!	#NULL!	#NULL!	#NULL!	#NULL!	#NULL!	#NULL!	#NULL!	#NULL!	#NULL!	#NULL!	#NULL!	#NULL!	#NULL!	#NULL!	#NULL!	#NULL!
405	1	2	13	0	52	1	0	1	99	0	0	0	0	0	0	0	0	0	0	0	0	0	0	0		#NULL!	#NULL!	#NULL!	#NULL!	#NULL!	#NULL!	#NULL!	#NULL!	#NULL!	#NULL!	#NULL!	#NULL!	#NULL!	#NULL!	#NULL!	#NULL!	#NULL!	#NULL!	#NULL!	#NULL!	#NULL!	#NULL!	#NULL!	#NULL!
406	1	2	11	0	38	1	0	0	99	0	0	0	0	0	0	0	0	0	0	0	0	0	0	0		#NULL!	#NULL!	#NULL!	#NULL!	#NULL!	#NULL!	#NULL!	#NULL!	#NULL!	#NULL!	#NULL!	#NULL!	#NULL!	#NULL!	#NULL!	#NULL!	#NULL!	#NULL!	#NULL!	#NULL!	#NULL!	#NULL!	#NULL!	#NULL!
407	1	2	14	0	46	1	0	0	99	0	0	0	0	0	0	0	0	0	0	0	0	0	0	0		#NULL!	#NULL!	#NULL!	#NULL!	#NULL!	#NULL!	#NULL!	#NULL!	#NULL!	#NULL!	#NULL!	#NULL!	#NULL!	#NULL!	#NULL!	#NULL!	#NULL!	#NULL!	#NULL!	#NULL!	#NULL!	#NULL!	#NULL!	#NULL!
408	1	2	13	1	48	0	0	0	1	0	0	0	0	0	0	0	0	0	0	0	0	0	0	0		#NULL!	#NULL!	#NULL!	#NULL!	#NULL!	#NULL!	#NULL!	#NULL!	#NULL!	#NULL!	#NULL!	#NULL!	#NULL!	#NULL!	#NULL!	#NULL!	#NULL!	#NULL!	#NULL!	#NULL!	#NULL!	#NULL!	#NULL!	#NULL!
409	1	2	11	1	34	1	0	0	0	0	0	0	0	0	0	0	0	0	0	0	0	0	0	0		#NULL!	#NULL!	#NULL!	#NULL!	#NULL!	#NULL!	#NULL!	#NULL!	#NULL!	#NULL!	#NULL!	#NULL!	#NULL!	#NULL!	#NULL!	#NULL!	#NULL!	#NULL!	#NULL!	#NULL!	#NULL!	#NULL!	#NULL!	#NULL!
410	1	2	11	1	36	1	0	0	0	0	0	0	0	0	0	0	0	0	0	0	0	0	0	0		#NULL!	#NULL!	#NULL!	#NULL!	#NULL!	#NULL!	#NULL!	#NULL!	#NULL!	#NULL!	#NULL!	#NULL!	#NULL!	#NULL!	#NULL!	#NULL!	#NULL!	#NULL!	#NULL!	#NULL!	#NULL!	#NULL!	#NULL!	#NULL!
411	1	2	11	1	35	1	0	0	1	0	0	0	0	0	0	0	0	0	0	0	0	0	0	0		#NULL!	#NULL!	#NULL!	#NULL!	#NULL!	#NULL!	#NULL!	#NULL!	#NULL!	#NULL!	#NULL!	#NULL!	#NULL!	#NULL!	#NULL!	#NULL!	#NULL!	#NULL!	#NULL!	#NULL!	#NULL!	#NULL!	#NULL!	#NULL!
412	1	2	11	0	37	1	0	0	99	0	0	0	0	0	0	0	0	0	0	0	0	0	0	0		#NULL!	#NULL!	#NULL!	#NULL!	#NULL!	#NULL!	#NULL!	#NULL!	#NULL!	#NULL!	#NULL!	#NULL!	#NULL!	#NULL!	#NULL!	#NULL!	#NULL!	#NULL!	#NULL!	#NULL!	#NULL!	#NULL!	#NULL!	#NULL!
413	1	2	11	0	33	1	0	0	99	0	0	0	0	0	0	0	0	0	0	0	0	0	0	0		#NULL!	#NULL!	#NULL!	#NULL!	#NULL!	#NULL!	#NULL!	#NULL!	#NULL!	#NULL!	#NULL!	#NULL!	#NULL!	#NULL!	#NULL!	#NULL!	#NULL!	#NULL!	#NULL!	#NULL!	#NULL!	#NULL!	#NULL!	#NULL!
414	1	2	10	1	51	1	0	0	0	1	0	0	0	0	0	0	1	1	0	0	0	0	0	0	0	0	0	0	3	4	33	37	0	0	40	0	0	0	0	0	0	2	0	0	3	0	0	3	0
415	1	2	11	1	38	0	0	0	0	0	0	0	0	0	0	0	0	0	0	0	0	0	0	0		#NULL!	#NULL!	#NULL!	#NULL!	#NULL!	#NULL!	#NULL!	#NULL!	#NULL!	#NULL!	#NULL!	#NULL!	#NULL!	#NULL!	#NULL!	#NULL!	#NULL!	#NULL!	#NULL!	#NULL!	#NULL!	#NULL!	#NULL!	#NULL!
416	1	2	11	1	67	0	0	0	0	1	0	0	0	1	0	0	0	1	0	0	0	0	0	0	0	0	0	0	5	6	45	49	1	0	50	1	0	0	0	0	0	2	3	0	6	2	0	10	1
417	1	2	12	1	26	1	0	0	1	1	0	0	0	1	0	0	0	0	0	0	0	0	0	0	0	0	0	0	7	9	40	44	0	0	45	0	0	0	0	0	0	1	0	0	10	0	0	12	0
418	1	2	12	1	27	1	1	1	1	1	0	0	0	1	0	0	1	0	0	0	0	0	0	0	0	0	0	0	7	1	40	41	0	0	44	1	0	0	0	0	0	3	3	0	7	0	0	10	0
419	1	2	12	0	44	1	0	0	99	0	0	0	0	0	0	0	0	0	0	0	0	0	0	0		#NULL!	#NULL!	#NULL!	#NULL!	#NULL!	#NULL!	#NULL!	#NULL!	#NULL!	#NULL!	#NULL!	#NULL!	#NULL!	#NULL!	#NULL!	#NULL!	#NULL!	#NULL!	#NULL!	#NULL!	#NULL!	#NULL!	#NULL!	#NULL!
420	1	2	12	1	28	1	0	0	1	1	0	0	0	1	0	0	0	0	0	1	0	0	0	0	0	0	0	0	5	2	46	49	0	0	51	0	0	0	0	0	0	4	0	0	10	0	0	10	0
421	1	2	12	0	38	0	0	0	99	0	0	0	0	0	0	0	0	0	0	0	0	0	0	0		#NULL!	#NULL!	#NULL!	#NULL!	#NULL!	#NULL!	#NULL!	#NULL!	#NULL!	#NULL!	#NULL!	#NULL!	#NULL!	#NULL!	#NULL!	#NULL!	#NULL!	#NULL!	#NULL!	#NULL!	#NULL!	#NULL!	#NULL!	#NULL!
422	1	2	13	1	48	1	0	0	1	0	0	0	0	0	0	0	0	0	0	0	0	0	0	0		#NULL!	#NULL!	#NULL!	#NULL!	#NULL!	#NULL!	#NULL!	#NULL!	#NULL!	#NULL!	#NULL!	#NULL!	#NULL!	#NULL!	#NULL!	#NULL!	#NULL!	#NULL!	#NULL!	#NULL!	#NULL!	#NULL!	#NULL!	#NULL!
423	1	2	10	0	35	1	0	0	99	1	0	0	0	1	0	0	0	0	0	0	0	0	0	0	0	0	0	0	5	3	56	59	0	0	59	0	0	0	0	0	0	5	0	0	10	0	0	9	0
424	1	2	11	0	38	0	0	0	99	0	0	0	0	0	0	0	0	0	0	0	0	0	0	0		#NULL!	#NULL!	#NULL!	#NULL!	#NULL!	#NULL!	#NULL!	#NULL!	#NULL!	#NULL!	#NULL!	#NULL!	#NULL!	#NULL!	#NULL!	#NULL!	#NULL!	#NULL!	#NULL!	#NULL!	#NULL!	#NULL!	#NULL!	#NULL!
425	1	2	11	0	32	1	0	0	99	0	0	0	0	0	0	0	0	0	0	0	0	0	0	0		#NULL!	#NULL!	#NULL!	#NULL!	#NULL!	#NULL!	#NULL!	#NULL!	#NULL!	#NULL!	#NULL!	#NULL!	#NULL!	#NULL!	#NULL!	#NULL!	#NULL!	#NULL!	#NULL!	#NULL!	#NULL!	#NULL!	#NULL!	#NULL!
426	1	2	11	0	38	1	0	0	99	0	0	0	0	0	0	0	0	0	0	0	0	0	0	0		#NULL!	#NULL!	#NULL!	#NULL!	#NULL!	#NULL!	#NULL!	#NULL!	#NULL!	#NULL!	#NULL!	#NULL!	#NULL!	#NULL!	#NULL!	#NULL!	#NULL!	#NULL!	#NULL!	#NULL!	#NULL!	#NULL!	#NULL!	#NULL!
427	1	2	11	1	40	1	0	0	1	0	0	0	0	0	0	0	0	0	0	0	0	0	0	0		#NULL!	#NULL!	#NULL!	#NULL!	#NULL!	#NULL!	#NULL!	#NULL!	#NULL!	#NULL!	#NULL!	#NULL!	#NULL!	#NULL!	#NULL!	#NULL!	#NULL!	#NULL!	#NULL!	#NULL!	#NULL!	#NULL!	#NULL!	#NULL!
428	1	2	12	1	42	0	0	0	0	0	0	0	0	0	0	0	0	0	0	0	0	0	0	0		#NULL!	#NULL!	#NULL!	#NULL!	#NULL!	#NULL!	#NULL!	#NULL!	#NULL!	#NULL!	#NULL!	#NULL!	#NULL!	#NULL!	#NULL!	#NULL!	#NULL!	#NULL!	#NULL!	#NULL!	#NULL!	#NULL!	#NULL!	#NULL!
429	1	2	12	1	39	1	0	0	0	1	0	0	0	0	1	0	1	0	0	0	0	0	0	0	0	0	0	0	2	4	40	45	1	0	47	1	0	0	0	0	0	3	0	0	10	0	0	10	0
430	1	2	11	0	49	1	0	0	99	0	0	0	0	0	0	0	0	0	0	0	0	0	0	0		#NULL!	#NULL!	#NULL!	#NULL!	#NULL!	#NULL!	#NULL!	#NULL!	#NULL!	#NULL!	#NULL!	#NULL!	#NULL!	#NULL!	#NULL!	#NULL!	#NULL!	#NULL!	#NULL!	#NULL!	#NULL!	#NULL!	#NULL!	#NULL!
431	1	2	13	0	29	1	0	0	99	0	0	0	0	0	0	0	0	0	0	0	0	0	0	0		#NULL!	#NULL!	#NULL!	#NULL!	#NULL!	#NULL!	#NULL!	#NULL!	#NULL!	#NULL!	#NULL!	#NULL!	#NULL!	#NULL!	#NULL!	#NULL!	#NULL!	#NULL!	#NULL!	#NULL!	#NULL!	#NULL!	#NULL!	#NULL!
432	1	2	13	0	23	1	0	0	99	0	0	0	0	0	0	0	0	0	0	0	0	0	0	0		#NULL!	#NULL!	#NULL!	#NULL!	#NULL!	#NULL!	#NULL!	#NULL!	#NULL!	#NULL!	#NULL!	#NULL!	#NULL!	#NULL!	#NULL!	#NULL!	#NULL!	#NULL!	#NULL!	#NULL!	#NULL!	#NULL!	#NULL!	#NULL!
433	1	2	13	1	58	1	0	0	1	1	0	0	0	1	0	0	1	0	0	0	0	0	1	0	0	0	0	1	4	4	50	52	0	0	53	0	0	1	1	0	0	3	0	0	10	0	0	9	0
434	1	2	12	1	52	1	0	0	0	1	0	0	1	1	1	1	1	0	0	0	0	0	0	1	3	2	2	0	3	2	52	52	1	0	54	1	0	0	0	0	0	9	3	0	10	0	0	10	1
435	1	2	13	1	41	1	0	0	0	0	0	0	0	0	0	0	0	0	0	0	0	0	0	0		#NULL!	#NULL!	#NULL!	#NULL!	#NULL!	#NULL!	#NULL!	#NULL!	#NULL!	#NULL!	#NULL!	#NULL!	#NULL!	#NULL!	#NULL!	#NULL!	#NULL!	#NULL!	#NULL!	#NULL!	#NULL!	#NULL!	#NULL!	#NULL!
436	1	2	11	1	34	1	0	0	0	1	0	0	1	1	0	1	1	0	0	0	0	0	0	1	3	2	2	0	3	2	53	54	1	0	55	1	0	0	0	0	0	5	0	0	6	0	0	5	1
437	1	2	12	1	35	1	0	0	1	0	0	0	0	0	0	0	0	0	0	0	0	0	0	0		#NULL!	#NULL!	#NULL!	#NULL!	#NULL!	#NULL!	#NULL!	#NULL!	#NULL!	#NULL!	#NULL!	#NULL!	#NULL!	#NULL!	#NULL!	#NULL!	#NULL!	#NULL!	#NULL!	#NULL!	#NULL!	#NULL!	#NULL!	#NULL!
438	1	2	12	1	55	1	0	0	0	1	0	0	0	1	1	0	1	0	1	0	0	0	0	0	2	0	3	0	4	3	39	40	0	0	42	0	0	0	0	0	0	2	0	0	7	0	0	5	0
439	1	2	12	0	37	1	0	1	99	0	0	0	0	0	0	0	0	0	0	0	0	0	0	0		#NULL!	#NULL!	#NULL!	#NULL!	#NULL!	#NULL!	#NULL!	#NULL!	#NULL!	#NULL!	#NULL!	#NULL!	#NULL!	#NULL!	#NULL!	#NULL!	#NULL!	#NULL!	#NULL!	#NULL!	#NULL!	#NULL!	#NULL!	#NULL!
440	1	2	12	1	29	1	0	0	0	0	0	0	0	0	0	0	0	0	0	0	0	0	0	0		#NULL!	#NULL!	#NULL!	#NULL!	#NULL!	#NULL!	#NULL!	#NULL!	#NULL!	#NULL!	#NULL!	#NULL!	#NULL!	#NULL!	#NULL!	#NULL!	#NULL!	#NULL!	#NULL!	#NULL!	#NULL!	#NULL!	#NULL!	#NULL!
441	1	2	12	1	29	1	0	0	1	0	0	0	0	0	0	0	0	0	0	0	0	0	0	0		#NULL!	#NULL!	#NULL!	#NULL!	#NULL!	#NULL!	#NULL!	#NULL!	#NULL!	#NULL!	#NULL!	#NULL!	#NULL!	#NULL!	#NULL!	#NULL!	#NULL!	#NULL!	#NULL!	#NULL!	#NULL!	#NULL!	#NULL!	#NULL!
442	1	2	12	1	32	1	0	0	1	1	0	0	0	1	0	0	0	0	0	0	0	0	1	0	0	0	0	1	5	2	46	49	0	0	49	0	0	1	0	0	0	3	0	0	8	0	0	6	0
443	1	2	12	1	36	1	0	0	1	0	0	0	0	0	0	0	0	0	0	0	0	0	0	0		#NULL!	#NULL!	#NULL!	#NULL!	#NULL!	#NULL!	#NULL!	#NULL!	#NULL!	#NULL!	#NULL!	#NULL!	#NULL!	#NULL!	#NULL!	#NULL!	#NULL!	#NULL!	#NULL!	#NULL!	#NULL!	#NULL!	#NULL!	#NULL!
444	1	2	13	0	45	1	0	0	99	1	0	0	0	0	0	1	1	0	0	0	0	0	0	0	3	2	2	0	5	5	50	55	1	0	56	1	0	0	0	0	0	2	0	0	10	2	0	8	0
445	1	2	13	1	46	1	0	0	0	0	0	0	0	0	0	0	0	0	0	0	0	0	0	0		#NULL!	#NULL!	#NULL!	#NULL!	#NULL!	#NULL!	#NULL!	#NULL!	#NULL!	#NULL!	#NULL!	#NULL!	#NULL!	#NULL!	#NULL!	#NULL!	#NULL!	#NULL!	#NULL!	#NULL!	#NULL!	#NULL!	#NULL!	#NULL!
446	1	2	12	0	35	1	0	0	99	1	0	0	0	0	0	0	0	0	1	0	0	0	1	0	0	0	0	2	3	2	55	56	0	1	57	0	1	1	0	0	0	5	0	3	10	0	0	10	0
447	1	2	12	1	60	1	0	0	1	0	0	0	0	0	0	0	0	0	0	0	0	0	0	0		#NULL!	#NULL!	#NULL!	#NULL!	#NULL!	#NULL!	#NULL!	#NULL!	#NULL!	#NULL!	#NULL!	#NULL!	#NULL!	#NULL!	#NULL!	#NULL!	#NULL!	#NULL!	#NULL!	#NULL!	#NULL!	#NULL!	#NULL!	#NULL!
448	1	2	12	1	38	1	0	0	1	1	0	1	0	1	1	0	0	0	1	0	0	0	0	0	0	0	0	0	5	5	50	52	0	0	54	1	0	0	0	0	0	5	0	0	10	2	0	10	0
449	1	2	13	1	41	1	1	0	1	1	0	0	0	1	0	1	0	0	0	0	0	0	0	0	3	2	2	0	2	2	46	49	1	0	52	1	0	0	0	0	0	3	3	0	9	0	0	9	2
450	1	2	13	0	30	1	0	0	99	0	0	0	0	0	0	0	0	0	0	0	0	0	0	0		#NULL!	#NULL!	#NULL!	#NULL!	#NULL!	#NULL!	#NULL!	#NULL!	#NULL!	#NULL!	#NULL!	#NULL!	#NULL!	#NULL!	#NULL!	#NULL!	#NULL!	#NULL!	#NULL!	#NULL!	#NULL!	#NULL!	#NULL!	#NULL!
451	1	2	13	0	38	1	0	0	99	1	0	0	0	1	0	1	0	0	0	0	0	0	0	0	3	3	3	0	3	3	48	50	0	0	51	0	0	0	0	0	0	5	0	0	10	0	0	8	0
452	1	2	13	1	49	1	0	0	0	0	0	0	0	0	0	0	0	0	0	0	0	0	0	0		#NULL!	#NULL!	#NULL!	#NULL!	#NULL!	#NULL!	#NULL!	#NULL!	#NULL!	#NULL!	#NULL!	#NULL!	#NULL!	#NULL!	#NULL!	#NULL!	#NULL!	#NULL!	#NULL!	#NULL!	#NULL!	#NULL!	#NULL!	#NULL!
453	1	2	12	0	36	1	0	0	99	0	0	0	0	0	0	0	0	0	0	0	0	0	0	0		#NULL!	#NULL!	#NULL!	#NULL!	#NULL!	#NULL!	#NULL!	#NULL!	#NULL!	#NULL!	#NULL!	#NULL!	#NULL!	#NULL!	#NULL!	#NULL!	#NULL!	#NULL!	#NULL!	#NULL!	#NULL!	#NULL!	#NULL!	#NULL!
454	1	2	12	1	60	0	1	0	0	1	1	0	0	1	1	1	1	1	0	0	0	0	0	1	3	3	3	0	5	5	40	40	1	1	40	1	1	0	0	0	0	5	0	0	10	3	3	10	0
455	1	2	13	1	56	1	0	0	1	1	0	0	0	1	0	1	1	0	0	0	0	0	0	0	3	3	3	0	3	4	38	42	1	1	43	1	1	0	0	0	0	3	3	3	6	2	0	9	0
456	1	2	12	1	27	1	1	0	0	0	0	0	0	0	0	0	0	0	0	0	0	0	0	0		#NULL!	#NULL!	#NULL!	#NULL!	#NULL!	#NULL!	#NULL!	#NULL!	#NULL!	#NULL!	#NULL!	#NULL!	#NULL!	#NULL!	#NULL!	#NULL!	#NULL!	#NULL!	#NULL!	#NULL!	#NULL!	#NULL!	#NULL!	#NULL!
457	1	2	14	0	46	1	0	0	99	1	0	1	0	0	1	1	1	0	0	0	0	0	0	0	3	1	1	0	5	5	61	61	0	1	63	1	1	0	0	0	0	6	0	3	11	0	1	9	0
458	1	2	12	1	34	1	0	0	0	1	0	0	0	1	0	0	0	0	0	0	0	0	0	0		#NULL!	#NULL!	#NULL!	#NULL!	#NULL!	#NULL!	#NULL!	#NULL!	#NULL!	#NULL!	#NULL!	#NULL!	#NULL!	#NULL!	#NULL!	#NULL!	#NULL!	#NULL!	#NULL!	#NULL!	#NULL!	#NULL!	#NULL!	#NULL!
459	1	2	12	1	43	1	0	0	1	0	0	0	0	0	0	0	0	0	0	0	0	0	0	0		#NULL!	#NULL!	#NULL!	#NULL!	#NULL!	#NULL!	#NULL!	#NULL!	#NULL!	#NULL!	#NULL!	#NULL!	#NULL!	#NULL!	#NULL!	#NULL!	#NULL!	#NULL!	#NULL!	#NULL!	#NULL!	#NULL!	#NULL!	#NULL!
460	1	2	12	1	21	1	0	0	0	0	0	0	0	0	0	0	0	0	0	0	0	0	0	0		#NULL!	#NULL!	#NULL!	#NULL!	#NULL!	#NULL!	#NULL!	#NULL!	#NULL!	#NULL!	#NULL!	#NULL!	#NULL!	#NULL!	#NULL!	#NULL!	#NULL!	#NULL!	#NULL!	#NULL!	#NULL!	#NULL!	#NULL!	#NULL!
461	1	2	11	1	36	1	0	0	1	0	0	0	0	0	0	0	0	0	0	0	0	0	0	0		#NULL!	#NULL!	#NULL!	#NULL!	#NULL!	#NULL!	#NULL!	#NULL!	#NULL!	#NULL!	#NULL!	#NULL!	#NULL!	#NULL!	#NULL!	#NULL!	#NULL!	#NULL!	#NULL!	#NULL!	#NULL!	#NULL!	#NULL!	#NULL!
462	1	2	11	1	39	1	0	0	0	1	0	0	0	0	0	0	1	0	0	0	0	0	1	0	0	0	0	2	5	4	42	48	1	0	49	1	0	1	0	0	0	2	0	0	9	0	0	9	0
463	1	2	11	1	26	1	0	0	0	1	0	0	0	0	0	0	1	0	0	0	0	0	0	0	0	0	0	0	4	4	59	61	0	0	64	1	0	0	0	0	0	5	0	0	10	0	2	9	0
464	1	2	11	0	32	1	0	0	99	0	0	0	0	0	0	0	0	0	0	0	0	0	0	0		#NULL!	#NULL!	#NULL!	#NULL!	#NULL!	#NULL!	#NULL!	#NULL!	#NULL!	#NULL!	#NULL!	#NULL!	#NULL!	#NULL!	#NULL!	#NULL!	#NULL!	#NULL!	#NULL!	#NULL!	#NULL!	#NULL!	#NULL!	#NULL!
465	1	2	12	1	38	1	0	1	0	0	0	0	0	0	0	0	0	0	0	0	0	0	0	0		#NULL!	#NULL!	#NULL!	#NULL!	#NULL!	#NULL!	#NULL!	#NULL!	#NULL!	#NULL!	#NULL!	#NULL!	#NULL!	#NULL!	#NULL!	#NULL!	#NULL!	#NULL!	#NULL!	#NULL!	#NULL!	#NULL!	#NULL!	#NULL!
466	1	2	11	0	61	1	1	0	99	1	0	0	0	1	1	1	1	0	0	1	0	0	1	0	3	2	2	2	5	3	51	53	1	0	54	1	0	0	1	0	0	5	3	0	9	2	0	10	2
467	1	2	11	1	46	1	0	0	1	1	0	0	0	0	0	0	1	0	0	0	0	0	0	0	0	0	0	0	5	3	58	61	1	0	62	1	0	0	0	0	0	3	0	0	10	0	0	9	0
468	1	2	11	0	31	0	0	0	99	1	0	0	0	1	0	0	0	0	0	0	0	0	0	0	0	0	0	0	5	4	53	54	0	0	55	1	0	0	0	0	0	4	0	0	9	0	0	10	0
469	1	2	12	0	42	1	0	0	99	1	0	0	0	0	1	1	1	0	0	0	0	0	1	0	3	2	2	2	6	3	43	46	1	0	48	1	0	1	0	0	0	5	0	0	9	2	0	10	2
470	1	2	11	1	57	0	0	0	1	1	0	0	0	0	1	0	0	0	0	0	0	0	0	0	3	2	2	0	4	5	43	45	0	1	50	1	0	0	0	0	0	3	0	0	8	2	0	10	2
471	1	2	12	0	51	1	0	0	99	1	1	0	0	0	0	1	1	0	0	0	0	0	1	1	0	0	0	2	5	3	30	52	1	0	55	1	0	0	1	0	0	5	0	0	15	0	0	9	0
472	1	2	11	1	33	1	0	0	0	1	0	1	1	0	1	1	1	1	0	0	0	1	0	1	3	2	2	2	5	4	46	46	0	0	47	0	0	0	0	0	0	5	0	0	10	0	0	11	0
473	1	2	11	1	35	0	0	0	0	0	0	0	0	0	0	0	0	0	0	0	0	0	0	0		#NULL!	#NULL!	#NULL!	#NULL!	#NULL!	#NULL!	#NULL!	#NULL!	#NULL!	#NULL!	#NULL!	#NULL!	#NULL!	#NULL!	#NULL!	#NULL!	#NULL!	#NULL!	#NULL!	#NULL!	#NULL!	#NULL!	#NULL!	#NULL!
474	1	2	14	0	56	1	0	1	99	1	0	0	0	0	1	0	1	0	0	1	0	0	1	0	3	2	2	2	2	1	49	49	1	0	59	1	0	0	1	0	0	2	0	0	6	3	0	10	3
475	1	2	11	1	25	1	0	0	0	0	0	0	0	0	0	0	0	0	0	0	0	0	0	0		#NULL!	#NULL!	#NULL!	#NULL!	#NULL!	#NULL!	#NULL!	#NULL!	#NULL!	#NULL!	#NULL!	#NULL!	#NULL!	#NULL!	#NULL!	#NULL!	#NULL!	#NULL!	#NULL!	#NULL!	#NULL!	#NULL!	#NULL!	#NULL!
476	1	2	10	1	33	1	0	0	0	0	0	0	0	0	0	0	0	0	0	0	0	0	0	0		#NULL!	#NULL!	#NULL!	#NULL!	#NULL!	#NULL!	#NULL!	#NULL!	#NULL!	#NULL!	#NULL!	#NULL!	#NULL!	#NULL!	#NULL!	#NULL!	#NULL!	#NULL!	#NULL!	#NULL!	#NULL!	#NULL!	#NULL!	#NULL!
477	1	2	10	1	25	1	0	0	0	0	0	0	0	0	0	0	0	0	0	0	0	0	0	0		#NULL!	#NULL!	#NULL!	#NULL!	#NULL!	#NULL!	#NULL!	#NULL!	#NULL!	#NULL!	#NULL!	#NULL!	#NULL!	#NULL!	#NULL!	#NULL!	#NULL!	#NULL!	#NULL!	#NULL!	#NULL!	#NULL!	#NULL!	#NULL!
478	1	2	10	1	48	1	0	0	0	1	1	0	0	1	0	1	1	1	0	0	1	0	0	1	3	2	2	0	4	9	54	55	1	0	57	1	0	0	0	0	0	0	0	0	10	0	0	8	0
479	1	2	12	1	44	1	0	0	1	1	0	0	0	1	0	0	0	0	0	0	0	0	1	0	0	0	0	2	3	2	50	52	0	0	53	0	0	1	1	0	0	2	0	0	7	0	0	7	0
480	1	2	11	0	43	1	0	0	99	0	0	0	0	0	0	0	0	0	0	0	0	0	0	0		#NULL!	#NULL!	#NULL!	#NULL!	#NULL!	#NULL!	#NULL!	#NULL!	#NULL!	#NULL!	#NULL!	#NULL!	#NULL!	#NULL!	#NULL!	#NULL!	#NULL!	#NULL!	#NULL!	#NULL!	#NULL!	#NULL!	#NULL!	#NULL!
481	1	2	11	1	28	1	0	0	0	1	0	0	0	0	0	1	0	0	0	0	0	0	0	0	3	2	2	0	5	3	45	49	1	0	50	1	0	0	0	0	0	2	0	0	8	2	0	8	1
482	1	2	11	0	26	1	0	0	99	0	0	0	0	0	0	0	0	0	0	0	0	0	0	0		#NULL!	#NULL!	#NULL!	#NULL!	#NULL!	#NULL!	#NULL!	#NULL!	#NULL!	#NULL!	#NULL!	#NULL!	#NULL!	#NULL!	#NULL!	#NULL!	#NULL!	#NULL!	#NULL!	#NULL!	#NULL!	#NULL!	#NULL!	#NULL!
483	1	2	14	1	52	1	1	0	1	1	0	0	0	0	0	0	1	1	0	0	0	0	1	0	3	2	2	2	5	5	59	61	0	0	61	0	0	0	1	0	0	4	3	0	11	0	0	10	0
484	1	2	10	0	40	1	0	0	99	0	0	0	0	0	0	0	0	0	0	0	0	0	0	0		#NULL!	#NULL!	#NULL!	#NULL!	#NULL!	#NULL!	#NULL!	#NULL!	#NULL!	#NULL!	#NULL!	#NULL!	#NULL!	#NULL!	#NULL!	#NULL!	#NULL!	#NULL!	#NULL!	#NULL!	#NULL!	#NULL!	#NULL!	#NULL!
485	1	2	10	0	40	1	1	1	99	0	0	0	0	0	0	0	0	0	0	0	0	0	0	0		#NULL!	#NULL!	#NULL!	#NULL!	#NULL!	#NULL!	#NULL!	#NULL!	#NULL!	#NULL!	#NULL!	#NULL!	#NULL!	#NULL!	#NULL!	#NULL!	#NULL!	#NULL!	#NULL!	#NULL!	#NULL!	#NULL!	#NULL!	#NULL!
486	1	2	11	0	33	1	0	0	99	1	0	0	0	1	0	0	0	0	0	0	0	0	1	0	0	0	0	0	7	3	50	51	0	0	52	0	0	0	1	0	0	4	0	0	8	0	0	8	0
487	1	2	11	0	33	1	0	0	99	0	0	0	0	0	0	0	0	0	0	0	0	0	0	0		#NULL!	#NULL!	#NULL!	#NULL!	#NULL!	#NULL!	#NULL!	#NULL!	#NULL!	#NULL!	#NULL!	#NULL!	#NULL!	#NULL!	#NULL!	#NULL!	#NULL!	#NULL!	#NULL!	#NULL!	#NULL!	#NULL!	#NULL!	#NULL!
488	1	2	11	0	41	1	0	0	99	0	0	0	0	0	0	0	0	0	0	0	0	0	0	0		#NULL!	#NULL!	#NULL!	#NULL!	#NULL!	#NULL!	#NULL!	#NULL!	#NULL!	#NULL!	#NULL!	#NULL!	#NULL!	#NULL!	#NULL!	#NULL!	#NULL!	#NULL!	#NULL!	#NULL!	#NULL!	#NULL!	#NULL!	#NULL!
489	1	2	11	0	33	1	0	1	99	1	0	0	0	1	0	0	0	0	0	0	0	0	0	0	0	0	0	0	5	3	45	46	0	0	46	0	0	0	0	0	0	4	0	0	11	0	0	12	0
490	1	2	11	1	50	1	0	0	1	1	0	0	0	0	0	0	0	1	0	1	0	0	0	0	0	0	0	0	1	1	58	60	1	0	60	1	0	0	0	0	0	6	0	0	10	3	0	10	0
491	1	2	12	1	43	1	0	0	1	1	0	0	0	1	0	1	1	0	0	0	1	0	1	0	3	2	2	2	5	6	50	54	1	0	58	1	0	1	0	1	0	3	3	0	10	0	0	10	0
492	1	2	11	1	52	1	0	0	0	1	1	0	1	1	1	1	1	1	0	0	1	0	0	1	3	2	2	0	2	2	54	56	1	0	58	1	0	0	0	0	0	6	3	0	10	0	1	10	0
493	1	2	10	0	30	1	0	0	99	1	0	0	0	1	0	0	0	0	0	0	0	0	1	0	0	0	0	2	2	1	50	53	0	0	55	0	0	1	0	0	0	8	0	0	70	0	0	10	0
494	1	2	11	0	43	1	0	0	99	1	0	0	1	1	0	0	1	0	0	0	0	0	0	0	0	0	0	0	3	5	55	58	1	0	59	1	0	0	0	0	0	5	0	0	9	0	0	10	0
495	1	2	10	1	46	1	0	0	0	0	0	0	0	0	0	0	0	0	0	0	0	0	0	0		#NULL!	#NULL!	#NULL!	#NULL!	#NULL!	#NULL!	#NULL!	#NULL!	#NULL!	#NULL!	#NULL!	#NULL!	#NULL!	#NULL!	#NULL!	#NULL!	#NULL!	#NULL!	#NULL!	#NULL!	#NULL!	#NULL!	#NULL!	#NULL!
496	1	2	12	1	57	1	0	0	1	1	0	0	0	1	0	1	1	0	0	0	0	0	0	0	0	0	0	0	2	3	48	52	1	0	55	1	0	0	0	0	0	5	0	0	10	1	0	10	1
497	1	2	11	0	38	0	0	0	99	1	0	0	0	1	0	0	0	0	1	0	0	0	0	0	0	0	0	0	4	5	45	46	0	0	47	0	0	0	0	0	0	2	0	0	10	0	0	10	0
498	1	2	11	0	28	1	0	0	99	1	0	0	0	1	0	1	1	1	0	0	0	0	0	0	0	0	0	0	5	4	55	56	0	0	57	0	0	0	0	0	0	5	0	0	12	0	0	12	0
499	1	2	12	0	36	1	0	0	99	0	0	0	0	0	0	0	0	0	0	0	0	0	0	0		#NULL!	#NULL!	#NULL!	#NULL!	#NULL!	#NULL!	#NULL!	#NULL!	#NULL!	#NULL!	#NULL!	#NULL!	#NULL!	#NULL!	#NULL!	#NULL!	#NULL!	#NULL!	#NULL!	#NULL!	#NULL!	#NULL!	#NULL!	#NULL!
500	1	2	11	1	48	1	1	1	1	1	0	0	0	0	0	0	0	0	1	0	0	0	0	0	1	2	0	0	3	2	44	47	0	0	48	0	0	0	0	0	0	4	2	0	10	1	0	8	1
501	1	2	11	1	41	1	0	0	1	1	0	0	0	1	0	1	0	0	0	0	0	0	0	0	0	0	0	0	4	2	44	45	0	0	48	0	0	0	0	0	0	7	0	0	10	0	0	9	0
502	1	2	12	0	34	1	0	0	99	1	0	0	0	1	0	0	0	0	0	0	0	0	0	0	0	0	0	0	1	1	60	65	0	0	67	0	0	0	0	0	0	5	0	0	8	0	0	10	0
503	1	2	11	0	31	1	0	0	99	1	0	0	0	0	0	0	1	1	0	0	0	0	0	0	0	0	0	0	4	2	46	47	1	0	48	1	0	0	0	0	0	5	0	0	4	0	0	5	0
504	1	2	10	1	46	1	0	0	0	1	0	0	0	0	0	0	1	0	0	0	0	0	0	0	0	0	0	0	4	2	44	46	0	0	47	0	0	0	0	0	0	4	0	0	10	0	0	10	0
505	1	2	12	1	41	1	0	0	0	1	0	0	0	0	0	0	1	1	0	0	0	0	0	0	0	0	0	0	2	3	49	51	1	0	52	1	0	0	0	0	0	3	3	0	9	3	0	9	0
506	1	2	11	1	35	1	0	0	0	1	0	0	0	1	0	0	0	0	1	0	0	0	1	0	0	0	0	2	2	1	42	43	1	0	45	1	0	0	1	0	0	5	0	0	6	0	0	5	0
507	1	2	11	0	41	1	0	0	99	1	0	0	0	1	0	0	0	0	1	0	0	0	0	0	0	0	0	0	6	4	40	41	0	0	42	0	0	0	0	0	0	2	0	0	10	2	0	10	1
508	1	2	11	0	34	1	0	0	99	0	0	0	0	0	0	0	0	0	0	0	0	0	0	0		#NULL!	#NULL!	#NULL!	#NULL!	#NULL!	#NULL!	#NULL!	#NULL!	#NULL!	#NULL!	#NULL!	#NULL!	#NULL!	#NULL!	#NULL!	#NULL!	#NULL!	#NULL!	#NULL!	#NULL!	#NULL!	#NULL!	#NULL!	#NULL!
509	1	2	11	1	36	1	0	0	0	0	0	0	0	0	0	0	0	0	0	0	0	0	0	0		#NULL!	#NULL!	#NULL!	#NULL!	#NULL!	#NULL!	#NULL!	#NULL!	#NULL!	#NULL!	#NULL!	#NULL!	#NULL!	#NULL!	#NULL!	#NULL!	#NULL!	#NULL!	#NULL!	#NULL!	#NULL!	#NULL!	#NULL!	#NULL!
510	1	2	11	1	28	1	0	0	0	0	0	0	0	0	0	0	0	0	0	0	0	0	0	0		#NULL!	#NULL!	#NULL!	#NULL!	#NULL!	#NULL!	#NULL!	#NULL!	#NULL!	#NULL!	#NULL!	#NULL!	#NULL!	#NULL!	#NULL!	#NULL!	#NULL!	#NULL!	#NULL!	#NULL!	#NULL!	#NULL!	#NULL!	#NULL!
511	1	2	11	1	44	0	0	1	0	0	0	0	0	0	0	0	0	0	0	0	0	0	0	0		#NULL!	#NULL!	#NULL!	#NULL!	#NULL!	#NULL!	#NULL!	#NULL!	#NULL!	#NULL!	#NULL!	#NULL!	#NULL!	#NULL!	#NULL!	#NULL!	#NULL!	#NULL!	#NULL!	#NULL!	#NULL!	#NULL!	#NULL!	#NULL!
512	1	2	13	1	24	1	0	0	1	0	0	0	0	0	0	0	0	0	0	0	0	0	0	0		#NULL!	#NULL!	#NULL!	#NULL!	#NULL!	#NULL!	#NULL!	#NULL!	#NULL!	#NULL!	#NULL!	#NULL!	#NULL!	#NULL!	#NULL!	#NULL!	#NULL!	#NULL!	#NULL!	#NULL!	#NULL!	#NULL!	#NULL!	#NULL!
513	1	2	13	1	32	1	0	0	1	0	0	0	0	0	0	0	0	0	0	0	0	0	0	0		#NULL!	#NULL!	#NULL!	#NULL!	#NULL!	#NULL!	#NULL!	#NULL!	#NULL!	#NULL!	#NULL!	#NULL!	#NULL!	#NULL!	#NULL!	#NULL!	#NULL!	#NULL!	#NULL!	#NULL!	#NULL!	#NULL!	#NULL!	#NULL!
514	1	2	12	0	39	0	0	0	99	0	0	0	0	0	0	0	0	0	0	0	0	0	0	0		#NULL!	#NULL!	#NULL!	#NULL!	#NULL!	#NULL!	#NULL!	#NULL!	#NULL!	#NULL!	#NULL!	#NULL!	#NULL!	#NULL!	#NULL!	#NULL!	#NULL!	#NULL!	#NULL!	#NULL!	#NULL!	#NULL!	#NULL!	#NULL!
515	1	2	11	1	37	0	0	0	0	0	0	0	0	0	0	0	0	0	0	0	0	0	0	0		#NULL!	#NULL!	#NULL!	#NULL!	#NULL!	#NULL!	#NULL!	#NULL!	#NULL!	#NULL!	#NULL!	#NULL!	#NULL!	#NULL!	#NULL!	#NULL!	#NULL!	#NULL!	#NULL!	#NULL!	#NULL!	#NULL!	#NULL!	#NULL!
516	1	2	11	0	36	1	0	0	99	0	0	0	0	0	0	0	0	0	0	0	0	0	0	0		#NULL!	#NULL!	#NULL!	#NULL!	#NULL!	#NULL!	#NULL!	#NULL!	#NULL!	#NULL!	#NULL!	#NULL!	#NULL!	#NULL!	#NULL!	#NULL!	#NULL!	#NULL!	#NULL!	#NULL!	#NULL!	#NULL!	#NULL!	#NULL!
517	1	2	11	0	27	1	0	0	99	0	0	0	0	0	0	0	0	0	0	0	0	0	0	0		#NULL!	#NULL!	#NULL!	#NULL!	#NULL!	#NULL!	#NULL!	#NULL!	#NULL!	#NULL!	#NULL!	#NULL!	#NULL!	#NULL!	#NULL!	#NULL!	#NULL!	#NULL!	#NULL!	#NULL!	#NULL!	#NULL!	#NULL!	#NULL!
518	1	2	11	1	43	1	0	0	0	0	0	0	0	0	0	0	0	0	0	0	0	0	0	0		#NULL!	#NULL!	#NULL!	#NULL!	#NULL!	#NULL!	#NULL!	#NULL!	#NULL!	#NULL!	#NULL!	#NULL!	#NULL!	#NULL!	#NULL!	#NULL!	#NULL!	#NULL!	#NULL!	#NULL!	#NULL!	#NULL!	#NULL!	#NULL!
519	1	2	12	1	39	1	0	0	1	0	0	0	0	0	0	0	0	0	0	0	0	0	0	0		#NULL!	#NULL!	#NULL!	#NULL!	#NULL!	#NULL!	#NULL!	#NULL!	#NULL!	#NULL!	#NULL!	#NULL!	#NULL!	#NULL!	#NULL!	#NULL!	#NULL!	#NULL!	#NULL!	#NULL!	#NULL!	#NULL!	#NULL!	#NULL!
520	1	2	11	1	21	1	0	0	0	0	0	0	0	0	0	0	0	0	0	0	0	0	0	0		#NULL!	#NULL!	#NULL!	#NULL!	#NULL!	#NULL!	#NULL!	#NULL!	#NULL!	#NULL!	#NULL!	#NULL!	#NULL!	#NULL!	#NULL!	#NULL!	#NULL!	#NULL!	#NULL!	#NULL!	#NULL!	#NULL!	#NULL!	#NULL!
521	1	2	13	1	30	1	0	0	1	0	0	0	0	0	0	0	0	0	0	0	0	0	0	0		#NULL!	#NULL!	#NULL!	#NULL!	#NULL!	#NULL!	#NULL!	#NULL!	#NULL!	#NULL!	#NULL!	#NULL!	#NULL!	#NULL!	#NULL!	#NULL!	#NULL!	#NULL!	#NULL!	#NULL!	#NULL!	#NULL!	#NULL!	#NULL!
522	1	2	10	0	38	1	0	0	99	0	0	0	0	0	0	0	0	0	0	0	0	0	0	0		#NULL!	#NULL!	#NULL!	#NULL!	#NULL!	#NULL!	#NULL!	#NULL!	#NULL!	#NULL!	#NULL!	#NULL!	#NULL!	#NULL!	#NULL!	#NULL!	#NULL!	#NULL!	#NULL!	#NULL!	#NULL!	#NULL!	#NULL!	#NULL!
523	1	2	12	0	33	1	0	0	99	0	0	0	0	0	0	0	0	0	0	0	0	0	0	0		#NULL!	#NULL!	#NULL!	#NULL!	#NULL!	#NULL!	#NULL!	#NULL!	#NULL!	#NULL!	#NULL!	#NULL!	#NULL!	#NULL!	#NULL!	#NULL!	#NULL!	#NULL!	#NULL!	#NULL!	#NULL!	#NULL!	#NULL!	#NULL!
524	1	2	14	0	35	1	0	0	99	1	1	0	0	0	0	1	1	1	0	0	0	0	0	0	0	0	0	0	5	4	45	47	0	0	48	1	0	0	0	0	0	5	0	0	10	0	0	6	0
525	1	2	12	1	43	1	0	0	0	0	0	0	0	0	0	0	0	0	0	0	0	0	0	0		#NULL!	#NULL!	#NULL!	#NULL!	#NULL!	#NULL!	#NULL!	#NULL!	#NULL!	#NULL!	#NULL!	#NULL!	#NULL!	#NULL!	#NULL!	#NULL!	#NULL!	#NULL!	#NULL!	#NULL!	#NULL!	#NULL!	#NULL!	#NULL!
526	1	2	11	1	32	1	0	0	1	0	0	0	0	0	0	0	0	0	0	0	0	0	0	0		#NULL!	#NULL!	#NULL!	#NULL!	#NULL!	#NULL!	#NULL!	#NULL!	#NULL!	#NULL!	#NULL!	#NULL!	#NULL!	#NULL!	#NULL!	#NULL!	#NULL!	#NULL!	#NULL!	#NULL!	#NULL!	#NULL!	#NULL!	#NULL!
527	1	2	10	0	36	1	0	0	99	0	0	0	0	0	0	0	0	0	0	0	0	0	0	0		#NULL!	#NULL!	#NULL!	#NULL!	#NULL!	#NULL!	#NULL!	#NULL!	#NULL!	#NULL!	#NULL!	#NULL!	#NULL!	#NULL!	#NULL!	#NULL!	#NULL!	#NULL!	#NULL!	#NULL!	#NULL!	#NULL!	#NULL!	#NULL!
528	1	2	11	0	36	1	0	0	99	0	0	0	0	0	0	0	0	0	0	0	0	0	0	0		#NULL!	#NULL!	#NULL!	#NULL!	#NULL!	#NULL!	#NULL!	#NULL!	#NULL!	#NULL!	#NULL!	#NULL!	#NULL!	#NULL!	#NULL!	#NULL!	#NULL!	#NULL!	#NULL!	#NULL!	#NULL!	#NULL!	#NULL!	#NULL!
529	1	2	12	0	41	1	0	0	99	0	0	0	0	0	0	0	0	0	0	0	0	0	0	0		#NULL!	#NULL!	#NULL!	#NULL!	#NULL!	#NULL!	#NULL!	#NULL!	#NULL!	#NULL!	#NULL!	#NULL!	#NULL!	#NULL!	#NULL!	#NULL!	#NULL!	#NULL!	#NULL!	#NULL!	#NULL!	#NULL!	#NULL!	#NULL!
530	1	2	11	0	33	1	0	0	99	0	0	0	0	0	0	0	0	0	0	0	0	0	0	0		#NULL!	#NULL!	#NULL!	#NULL!	#NULL!	#NULL!	#NULL!	#NULL!	#NULL!	#NULL!	#NULL!	#NULL!	#NULL!	#NULL!	#NULL!	#NULL!	#NULL!	#NULL!	#NULL!	#NULL!	#NULL!	#NULL!	#NULL!	#NULL!
531	1	2	12	0	40	1	0	0	99	0	0	0	0	0	0	0	0	0	0	0	0	0	0	0		#NULL!	#NULL!	#NULL!	#NULL!	#NULL!	#NULL!	#NULL!	#NULL!	#NULL!	#NULL!	#NULL!	#NULL!	#NULL!	#NULL!	#NULL!	#NULL!	#NULL!	#NULL!	#NULL!	#NULL!	#NULL!	#NULL!	#NULL!	#NULL!
532	1	2	11	1	29	1	0	0	1	0	0	0	0	0	0	0	0	0	0	0	0	0	0	0		#NULL!	#NULL!	#NULL!	#NULL!	#NULL!	#NULL!	#NULL!	#NULL!	#NULL!	#NULL!	#NULL!	#NULL!	#NULL!	#NULL!	#NULL!	#NULL!	#NULL!	#NULL!	#NULL!	#NULL!	#NULL!	#NULL!	#NULL!	#NULL!
533	1	2	11	0	40	1	0	0	99	1	0	0	0	0	1	0	0	1	0	0	0	0	0	0	3	2	2	0	5	5	52	54	1	0	55	1	0	0	0	0	0	5	3	0	10	0	0	8	0
534	1	2	11	0	36	1	0	0	99	1	0	0	0	1	0	0	0	0	0	0	0	0	1	0	0	0	0	2	5	5	45	47	0	0	50	0	0	0	1	0	0	5	0	0	5	0	0	10	0
535	1	2	13	1	58	0	0	0	1	1	1	0	0	1	0	1	0	1	0	1	0	0	0	1	3	2	2	0	5	3	49	50	1	0	54	1	0	0	0	0	0	5	0	0	10	2	0	6	0
536	1	2	11	1	38	1	0	0	0	0	0	0	0	0	0	0	0	0	0	0	0	0	0	0		#NULL!	#NULL!	#NULL!	#NULL!	#NULL!	#NULL!	#NULL!	#NULL!	#NULL!	#NULL!	#NULL!	#NULL!	#NULL!	#NULL!	#NULL!	#NULL!	#NULL!	#NULL!	#NULL!	#NULL!	#NULL!	#NULL!	#NULL!	#NULL!
537	1	2	11	1	36	1	0	0	0	0	0	0	0	0	0	0	0	0	0	0	0	0	0	0		#NULL!	#NULL!	#NULL!	#NULL!	#NULL!	#NULL!	#NULL!	#NULL!	#NULL!	#NULL!	#NULL!	#NULL!	#NULL!	#NULL!	#NULL!	#NULL!	#NULL!	#NULL!	#NULL!	#NULL!	#NULL!	#NULL!	#NULL!	#NULL!
538	1	2	10	0	35	1	0	0	99	0	0	0	0	0	0	0	0	0	0	0	0	0	0	0		#NULL!	#NULL!	#NULL!	#NULL!	#NULL!	#NULL!	#NULL!	#NULL!	#NULL!	#NULL!	#NULL!	#NULL!	#NULL!	#NULL!	#NULL!	#NULL!	#NULL!	#NULL!	#NULL!	#NULL!	#NULL!	#NULL!	#NULL!	#NULL!
539	1	2	11	1	38	1	0	0	0	0	0	0	0	0	0	0	0	0	0	0	0	0	0	0		#NULL!	#NULL!	#NULL!	#NULL!	#NULL!	#NULL!	#NULL!	#NULL!	#NULL!	#NULL!	#NULL!	#NULL!	#NULL!	#NULL!	#NULL!	#NULL!	#NULL!	#NULL!	#NULL!	#NULL!	#NULL!	#NULL!	#NULL!	#NULL!
540	1	2	13	0	36	1	0	0	99	0	0	0	0	0	0	0	0	0	0	0	0	0	0	0		#NULL!	#NULL!	#NULL!	#NULL!	#NULL!	#NULL!	#NULL!	#NULL!	#NULL!	#NULL!	#NULL!	#NULL!	#NULL!	#NULL!	#NULL!	#NULL!	#NULL!	#NULL!	#NULL!	#NULL!	#NULL!	#NULL!	#NULL!	#NULL!
541	1	2	11	1	29	1	0	0	0	0	0	0	0	0	0	0	0	0	0	0	0	0	0	0		#NULL!	#NULL!	#NULL!	#NULL!	#NULL!	#NULL!	#NULL!	#NULL!	#NULL!	#NULL!	#NULL!	#NULL!	#NULL!	#NULL!	#NULL!	#NULL!	#NULL!	#NULL!	#NULL!	#NULL!	#NULL!	#NULL!	#NULL!	#NULL!
542	1	2	11	1	41	1	0	0	0	0	0	0	0	0	0	0	0	0	0	0	0	0	0	0		#NULL!	#NULL!	#NULL!	#NULL!	#NULL!	#NULL!	#NULL!	#NULL!	#NULL!	#NULL!	#NULL!	#NULL!	#NULL!	#NULL!	#NULL!	#NULL!	#NULL!	#NULL!	#NULL!	#NULL!	#NULL!	#NULL!	#NULL!	#NULL!
543	1	2	11	1	54	1	0	0	1	0	0	0	0	0	0	0	0	0	0	0	0	0	0	0		#NULL!	#NULL!	#NULL!	#NULL!	#NULL!	#NULL!	#NULL!	#NULL!	#NULL!	#NULL!	#NULL!	#NULL!	#NULL!	#NULL!	#NULL!	#NULL!	#NULL!	#NULL!	#NULL!	#NULL!	#NULL!	#NULL!	#NULL!	#NULL!
544	1	2	13	0	28	1	?	0	99	0	0	0	0	0	0	0	0	0	0	0	0	0	0	0		#NULL!	#NULL!	#NULL!	#NULL!	#NULL!	#NULL!	#NULL!	#NULL!	#NULL!	#NULL!	#NULL!	#NULL!	#NULL!	#NULL!	#NULL!	#NULL!	#NULL!	#NULL!	#NULL!	#NULL!	#NULL!	#NULL!	#NULL!	#NULL!
545	1	2	11	1	52	1	0	1	0	1	0	0	0	1	0	0	0	0	0	0	0	0	1	0	0	0	0	0	1	1	55	55	0	0	57	0	0	0	1	0	0	6	0	0	11	0	0	12	0
546	1	2	11	1	48	1	0	0	1	0	0	0	0	0	0	0	0	0	0	0	0	0	0	0		#NULL!	#NULL!	#NULL!	#NULL!	#NULL!	#NULL!	#NULL!	#NULL!	#NULL!	#NULL!	#NULL!	#NULL!	#NULL!	#NULL!	#NULL!	#NULL!	#NULL!	#NULL!	#NULL!	#NULL!	#NULL!	#NULL!	#NULL!	#NULL!
547	1	2	11	1	63	1	0	0	1	0	0	0	0	0	0	0	0	0	0	0	0	0	0	0		#NULL!	#NULL!	#NULL!	#NULL!	#NULL!	#NULL!	#NULL!	#NULL!	#NULL!	#NULL!	#NULL!	#NULL!	#NULL!	#NULL!	#NULL!	#NULL!	#NULL!	#NULL!	#NULL!	#NULL!	#NULL!	#NULL!	#NULL!	#NULL!
548	1	2	11	0	30	1	0	0	99	0	0	0	0	0	0	0	0	0	0	0	0	0	0	0		#NULL!	#NULL!	#NULL!	#NULL!	#NULL!	#NULL!	#NULL!	#NULL!	#NULL!	#NULL!	#NULL!	#NULL!	#NULL!	#NULL!	#NULL!	#NULL!	#NULL!	#NULL!	#NULL!	#NULL!	#NULL!	#NULL!	#NULL!	#NULL!
549	1	2	11	1	47	1	0	0	0	0	0	0	0	0	0	0	0	0	0	0	0	0	0	0	0	0	0	0	5	3	46	48	1	0	48	1	0	0	0	0	0	6	0	0	8	0	0	10	0
550	1	2	10	0	44	1	0	0	99	0	0	0	0	0	0	0	0	0	0	0	0	0	0	0		#NULL!	#NULL!	#NULL!	#NULL!	#NULL!	#NULL!	#NULL!	#NULL!	#NULL!	#NULL!	#NULL!	#NULL!	#NULL!	#NULL!	#NULL!	#NULL!	#NULL!	#NULL!	#NULL!	#NULL!	#NULL!	#NULL!	#NULL!	#NULL!
551	1	2	11	0	49	1	0	0	99	0	0	0	0	0	0	0	0	0	0	0	0	0	0	0		#NULL!	#NULL!	#NULL!	#NULL!	#NULL!	#NULL!	#NULL!	#NULL!	#NULL!	#NULL!	#NULL!	#NULL!	#NULL!	#NULL!	#NULL!	#NULL!	#NULL!	#NULL!	#NULL!	#NULL!	#NULL!	#NULL!	#NULL!	#NULL!
552	1	2	10	1	29	1	0	0	0	0	0	0	0	0	0	0	0	0	0	0	0	0	0	0		#NULL!	#NULL!	#NULL!	#NULL!	#NULL!	#NULL!	#NULL!	#NULL!	#NULL!	#NULL!	#NULL!	#NULL!	#NULL!	#NULL!	#NULL!	#NULL!	#NULL!	#NULL!	#NULL!	#NULL!	#NULL!	#NULL!	#NULL!	#NULL!
553	1	2	11	0	51	1	0	0	99	1	1	1	0	1	0	0	0	1	0	0	0	0	0	1	3	2	2	0	3	2	41	42	0	0	42	0	0	0	0	0	0	3	1	0	9	2	0	11	1
554	1	2	11	1	35	1	0	0	0	0	0	0	0	0	0	0	0	0	0	0	0	0	0	0		#NULL!	#NULL!	#NULL!	#NULL!	#NULL!	#NULL!	#NULL!	#NULL!	#NULL!	#NULL!	#NULL!	#NULL!	#NULL!	#NULL!	#NULL!	#NULL!	#NULL!	#NULL!	#NULL!	#NULL!	#NULL!	#NULL!	#NULL!	#NULL!
555	1	2	11	1	28	1	0	0	0	0	0	0	0	0	0	0	0	0	0	0	0	0	0	0		#NULL!	#NULL!	#NULL!	#NULL!	#NULL!	#NULL!	#NULL!	#NULL!	#NULL!	#NULL!	#NULL!	#NULL!	#NULL!	#NULL!	#NULL!	#NULL!	#NULL!	#NULL!	#NULL!	#NULL!	#NULL!	#NULL!	#NULL!	#NULL!
556	1	2	12	0	41	1	0	0	99	1	0	0	0	1	0	0	0	0	0	0	0	0	0	0	0	0	0	0	4	2	49	49	1	0	50	1	0	0	0	0	0	5	0	0	10	2	0	10	1
557	1	2	11	1	54	1	0	0	1	0	0	0	0	0	0	0	0	0	0	0	0	0	0	0		#NULL!	#NULL!	#NULL!	#NULL!	#NULL!	#NULL!	#NULL!	#NULL!	#NULL!	#NULL!	#NULL!	#NULL!	#NULL!	#NULL!	#NULL!	#NULL!	#NULL!	#NULL!	#NULL!	#NULL!	#NULL!	#NULL!	#NULL!	#NULL!
558	1	2	12	1	37	0	0	0	0	1	0	0	1	0	0	1	1	0	1	0	0	0	0	0	2	0	2	0	2	1	48	52	0	0	52	0	0	0	0	0	0	5	1	0	9	0	0	7	1
559	1	2	11	1	52	1	0	0	0	1	0	0	1	0	0	0	1	1	1	0	0	0	0	1	3	2	2	0	6	6	50	54	0	1	54	0	1	0	0	0	0	2	3	0	8	2	0	10	1
560	1	2	10	0	39	1	0	0	99	0	0	0	0	0	0	0	0	0	0	0	0	0	0	0		#NULL!	#NULL!	#NULL!	#NULL!	#NULL!	#NULL!	#NULL!	#NULL!	#NULL!	#NULL!	#NULL!	#NULL!	#NULL!	#NULL!	#NULL!	#NULL!	#NULL!	#NULL!	#NULL!	#NULL!	#NULL!	#NULL!	#NULL!	#NULL!
561	1	2	11	0	60	1	0	0	99	1	1	0	1	1	1	1	1	0	1	1	0	0	0	0		#NULL!	#NULL!	#NULL!	#NULL!	#NULL!	#NULL!	#NULL!	#NULL!	#NULL!	#NULL!	#NULL!	#NULL!	#NULL!	#NULL!	#NULL!	#NULL!	#NULL!	#NULL!	#NULL!	#NULL!	#NULL!	#NULL!	#NULL!	#NULL!
562	1	2	11	1	50	0	0	0	0	1	0	0	1	1	1	0	0	1	1	0	0	0	0	0		#NULL!	#NULL!	#NULL!	#NULL!	#NULL!	#NULL!	#NULL!	#NULL!	#NULL!	#NULL!	#NULL!	#NULL!	#NULL!	#NULL!	#NULL!	#NULL!	#NULL!	#NULL!	#NULL!	#NULL!	#NULL!	#NULL!	#NULL!	#NULL!
563	1	2	12	0	29	1	0	0	99	0	0	0	0	0	0	0	0	0	0	0	0	0	0	0		#NULL!	#NULL!	#NULL!	#NULL!	#NULL!	#NULL!	#NULL!	#NULL!	#NULL!	#NULL!	#NULL!	#NULL!	#NULL!	#NULL!	#NULL!	#NULL!	#NULL!	#NULL!	#NULL!	#NULL!	#NULL!	#NULL!	#NULL!	#NULL!
564	1	2	14	1	54	1	0	0	1	1	0	0	0	1	0	0	0	0	0	1	0	0	0	0	0	0	0	0	2	2	47	52	0	1	53	0	1	0	0	0	0	4	3	0	5	0	0	5	0
565	1	2	14	0	38	1	0	0	99	1	0	0	0	0	1	0	1	0	0	0	0	0	0	0	0	0	0	0	3	3	49	51	0	0	52	0	0	0	0	0	0	5	0	0	10	0	0	10	0
566	1	2	13	0	43	1	0	0	99	0	0	0	0	0	0	0	0	0	0	0	0	0	0	0		#NULL!	#NULL!	#NULL!	#NULL!	#NULL!	#NULL!	#NULL!	#NULL!	#NULL!	#NULL!	#NULL!	#NULL!	#NULL!	#NULL!	#NULL!	#NULL!	#NULL!	#NULL!	#NULL!	#NULL!	#NULL!	#NULL!	#NULL!	#NULL!
567	1	2	12	1	43	1	0	0	1	0	0	0	0	0	0	0	0	0	0	0	0	0	0	0		#NULL!	#NULL!	#NULL!	#NULL!	#NULL!	#NULL!	#NULL!	#NULL!	#NULL!	#NULL!	#NULL!	#NULL!	#NULL!	#NULL!	#NULL!	#NULL!	#NULL!	#NULL!	#NULL!	#NULL!	#NULL!	#NULL!	#NULL!	#NULL!
568	1	2	13	1	49	1	0	1	1	0	0	0	0	0	0	0	0	0	0	0	0	0	0	0		#NULL!	#NULL!	#NULL!	#NULL!	#NULL!	#NULL!	#NULL!	#NULL!	#NULL!	#NULL!	#NULL!	#NULL!	#NULL!	#NULL!	#NULL!	#NULL!	#NULL!	#NULL!	#NULL!	#NULL!	#NULL!	#NULL!	#NULL!	#NULL!
569	1	2	13	1	999	1	0	0	0	1	0	0	0	1	0	0	0	0	1	0	0	0	1	0	0	0	0	0	4	3	47	52	0	0	54	0	0	0	1	0	0	1	0	0	8	1	0	10	2
570	1	2	13	1	42	1	0	0	1	1	0	0	0	1	0	0	1	0	0	0	0	0	0	0	0	0	0	0	7	3	45	52	1	0	55	1	0	0	0	0	0	3	0	0	11	0	0	12	1
571	1	2	14	0	27	1	0	0	99	0	0	0	0	0	0	0	0	0	0	0	0	0	0	0		#NULL!	#NULL!	#NULL!	#NULL!	#NULL!	#NULL!	#NULL!	#NULL!	#NULL!	#NULL!	#NULL!	#NULL!	#NULL!	#NULL!	#NULL!	#NULL!	#NULL!	#NULL!	#NULL!	#NULL!	#NULL!	#NULL!	#NULL!	#NULL!
572	1	2	13	1	49	1	0	0	1	0	0	0	0	0	0	0	0	0	0	0	0	0	0	0		#NULL!	#NULL!	#NULL!	#NULL!	#NULL!	#NULL!	#NULL!	#NULL!	#NULL!	#NULL!	#NULL!	#NULL!	#NULL!	#NULL!	#NULL!	#NULL!	#NULL!	#NULL!	#NULL!	#NULL!	#NULL!	#NULL!	#NULL!	#NULL!
573	1	2	14	1	38	1	0	0	1	0	0	0	0	0	0	0	0	0	0	0	0	0	0	0		#NULL!	#NULL!	#NULL!	#NULL!	#NULL!	#NULL!	#NULL!	#NULL!	#NULL!	#NULL!	#NULL!	#NULL!	#NULL!	#NULL!	#NULL!	#NULL!	#NULL!	#NULL!	#NULL!	#NULL!	#NULL!	#NULL!	#NULL!	#NULL!
574	1	2	13	1	35	1	0	0	1	0	0	0	0	0	0	0	0	0	0	0	0	0	0	0		#NULL!	#NULL!	#NULL!	#NULL!	#NULL!	#NULL!	#NULL!	#NULL!	#NULL!	#NULL!	#NULL!	#NULL!	#NULL!	#NULL!	#NULL!	#NULL!	#NULL!	#NULL!	#NULL!	#NULL!	#NULL!	#NULL!	#NULL!	#NULL!
575	1	2	13	1	43	1	0	0	1	0	0	0	0	0	0	0	0	0	0	0	0	0	0	0		#NULL!	#NULL!	#NULL!	#NULL!	#NULL!	#NULL!	#NULL!	#NULL!	#NULL!	#NULL!	#NULL!	#NULL!	#NULL!	#NULL!	#NULL!	#NULL!	#NULL!	#NULL!	#NULL!	#NULL!	#NULL!	#NULL!	#NULL!	#NULL!
576	1	2	14	1	30	1	0	0	1	0	0	0	0	0	0	0	0	0	0	0	0	0	0	0		#NULL!	#NULL!	#NULL!	#NULL!	#NULL!	#NULL!	#NULL!	#NULL!	#NULL!	#NULL!	#NULL!	#NULL!	#NULL!	#NULL!	#NULL!	#NULL!	#NULL!	#NULL!	#NULL!	#NULL!	#NULL!	#NULL!	#NULL!	#NULL!
577	1	2	12	1	40	1	0	0	1	1	0	0	0	1	0	1	1	0	0	0	0	0	0	0	1	3	0	0	4	2	40	42	1	0	43	1	0	0	0	0	0	3	3	0	10	2	0	8	1
578	1	2	12	1	38	1	0	0	0	0	0	0	0	0	0	0	0	0	0	0	0	0	0	0		#NULL!	#NULL!	#NULL!	#NULL!	#NULL!	#NULL!	#NULL!	#NULL!	#NULL!	#NULL!	#NULL!	#NULL!	#NULL!	#NULL!	#NULL!	#NULL!	#NULL!	#NULL!	#NULL!	#NULL!	#NULL!	#NULL!	#NULL!	#NULL!
579	1	2	13	1	45	1	0	0	1	1	0	0	0	1	1	1	1	0	0	0	0	0	0	0	0	0	0	0	3	2	44	45	1	0	47	1	0	0	0	0	0	5	0	0	11	0	0	9	0
580	1	2	12	0	59	1	0	0	99	0	0	0	0	0	0	0	0	0	0	0	0	0	0	0		#NULL!	#NULL!	#NULL!	#NULL!	#NULL!	#NULL!	#NULL!	#NULL!	#NULL!	#NULL!	#NULL!	#NULL!	#NULL!	#NULL!	#NULL!	#NULL!	#NULL!	#NULL!	#NULL!	#NULL!	#NULL!	#NULL!	#NULL!	#NULL!
581	1	2	13	1	58	1	0	0	1	1	0	0	0	1	1	1	1	0	0	1	0	0	1	0	3	2	2	2	5	5	49	49	0	1	50	0	1	0	1	0	0	2	0	0	10	0	0	6	0
582	1	2	14	0	36	1	0	0	99	0	0	0	0	0	0	0	0	0	0	0	0	0	0	0		#NULL!	#NULL!	#NULL!	#NULL!	#NULL!	#NULL!	#NULL!	#NULL!	#NULL!	#NULL!	#NULL!	#NULL!	#NULL!	#NULL!	#NULL!	#NULL!	#NULL!	#NULL!	#NULL!	#NULL!	#NULL!	#NULL!	#NULL!	#NULL!
583	1	2	13	1	55	1	0	0	1	1	1	0	0	1	1	1	1	1	0	1	0	0	0	1	3	2	2	0	5	5	47	50	1	0	51	1	0	0	0	0	0	4	3	0	8	0	0	8	0
584	1	2	13	1	42	1	0	0	1	1	0	0	0	1	1	1	1	1	0	0	0	0	0	0		#NULL!	#NULL!	#NULL!	#NULL!	#NULL!	#NULL!	#NULL!	#NULL!	#NULL!	#NULL!	#NULL!	#NULL!	#NULL!	#NULL!	#NULL!	#NULL!	#NULL!	#NULL!	#NULL!	#NULL!	#NULL!	#NULL!	#NULL!	#NULL!
585	1	2	12	0	38	1	0	0	99	1	0	0	0	1	0	0	0	0	0	0	0	0	0	0	0	0	0	0	5	3	54	57	0	0	59	0	0	0	0	0	0	5	0	0	12	0	0	10	0
586	1	2	12	0	27	1	0	0	99	0	0	0	0	0	0	0	0	0	0	0	0	0	0	0		#NULL!	#NULL!	#NULL!	#NULL!	#NULL!	#NULL!	#NULL!	#NULL!	#NULL!	#NULL!	#NULL!	#NULL!	#NULL!	#NULL!	#NULL!	#NULL!	#NULL!	#NULL!	#NULL!	#NULL!	#NULL!	#NULL!	#NULL!	#NULL!
587	1	2	12	0	35	1	0	0	99	0	0	0	0	0	0	0	0	0	0	0	0	0	0	0		#NULL!	#NULL!	#NULL!	#NULL!	#NULL!	#NULL!	#NULL!	#NULL!	#NULL!	#NULL!	#NULL!	#NULL!	#NULL!	#NULL!	#NULL!	#NULL!	#NULL!	#NULL!	#NULL!	#NULL!	#NULL!	#NULL!	#NULL!	#NULL!
588	1	2	11	1	53	1	0	0	0	0	0	0	0	0	0	0	0	0	0	0	0	0	0	0		#NULL!	#NULL!	#NULL!	#NULL!	#NULL!	#NULL!	#NULL!	#NULL!	#NULL!	#NULL!	#NULL!	#NULL!	#NULL!	#NULL!	#NULL!	#NULL!	#NULL!	#NULL!	#NULL!	#NULL!	#NULL!	#NULL!	#NULL!	#NULL!
589	1	2	12	1	999	1	0	0	1	0	0	0	0	0	0	0	0	0	0	0	0	0	0	0		#NULL!	#NULL!	#NULL!	#NULL!	#NULL!	#NULL!	#NULL!	#NULL!	#NULL!	#NULL!	#NULL!	#NULL!	#NULL!	#NULL!	#NULL!	#NULL!	#NULL!	#NULL!	#NULL!	#NULL!	#NULL!	#NULL!	#NULL!	#NULL!
590	1	2	12	1	41	1	0	0	1	0	0	0	0	0	0	0	0	0	0	0	0	0	0	0		#NULL!	#NULL!	#NULL!	#NULL!	#NULL!	#NULL!	#NULL!	#NULL!	#NULL!	#NULL!	#NULL!	#NULL!	#NULL!	#NULL!	#NULL!	#NULL!	#NULL!	#NULL!	#NULL!	#NULL!	#NULL!	#NULL!	#NULL!	#NULL!
591	1	2	12	1	39	1	0	0	1	0	0	0	0	0	0	0	0	0	0	0	0	0	0	0		#NULL!	#NULL!	#NULL!	#NULL!	#NULL!	#NULL!	#NULL!	#NULL!	#NULL!	#NULL!	#NULL!	#NULL!	#NULL!	#NULL!	#NULL!	#NULL!	#NULL!	#NULL!	#NULL!	#NULL!	#NULL!	#NULL!	#NULL!	#NULL!
592	1	2	12	0	36	1	0	0	99	0	0	0	0	0	0	0	0	0	0	0	0	0	0	0		#NULL!	#NULL!	#NULL!	#NULL!	#NULL!	#NULL!	#NULL!	#NULL!	#NULL!	#NULL!	#NULL!	#NULL!	#NULL!	#NULL!	#NULL!	#NULL!	#NULL!	#NULL!	#NULL!	#NULL!	#NULL!	#NULL!	#NULL!	#NULL!
593	1	2	12	0	24	1	0	0	99	0	0	0	0	0	0	0	0	0	0	0	0	0	0	0		#NULL!	#NULL!	#NULL!	#NULL!	#NULL!	#NULL!	#NULL!	#NULL!	#NULL!	#NULL!	#NULL!	#NULL!	#NULL!	#NULL!	#NULL!	#NULL!	#NULL!	#NULL!	#NULL!	#NULL!	#NULL!	#NULL!	#NULL!	#NULL!
594	1	2	12	0	35	1	0	0	99	0	0	0	0	0	0	0	0	0	0	0	0	0	0	0		#NULL!	#NULL!	#NULL!	#NULL!	#NULL!	#NULL!	#NULL!	#NULL!	#NULL!	#NULL!	#NULL!	#NULL!	#NULL!	#NULL!	#NULL!	#NULL!	#NULL!	#NULL!	#NULL!	#NULL!	#NULL!	#NULL!	#NULL!	#NULL!
595	1	2	12	1	42	1	0	1	0	0	0	0	0	0	0	0	0	0	0	0	0	0	0	0		#NULL!	#NULL!	#NULL!	#NULL!	#NULL!	#NULL!	#NULL!	#NULL!	#NULL!	#NULL!	#NULL!	#NULL!	#NULL!	#NULL!	#NULL!	#NULL!	#NULL!	#NULL!	#NULL!	#NULL!	#NULL!	#NULL!	#NULL!	#NULL!
596	1	2	12	1	42	1	0	0	1	0	0	0	0	0	0	0	0	0	0	0	0	0	0	0		#NULL!	#NULL!	#NULL!	#NULL!	#NULL!	#NULL!	#NULL!	#NULL!	#NULL!	#NULL!	#NULL!	#NULL!	#NULL!	#NULL!	#NULL!	#NULL!	#NULL!	#NULL!	#NULL!	#NULL!	#NULL!	#NULL!	#NULL!	#NULL!
597	1	2	12	1	45	1	0	0	1	0	0	0	0	0	0	0	0	0	0	0	0	0	0	0		#NULL!	#NULL!	#NULL!	#NULL!	#NULL!	#NULL!	#NULL!	#NULL!	#NULL!	#NULL!	#NULL!	#NULL!	#NULL!	#NULL!	#NULL!	#NULL!	#NULL!	#NULL!	#NULL!	#NULL!	#NULL!	#NULL!	#NULL!	#NULL!
598	1	2	12	0	999	1	0	0	99	0	0	0	0	0	0	0	0	0	0	0	0	0	0	0		#NULL!	#NULL!	#NULL!	#NULL!	#NULL!	#NULL!	#NULL!	#NULL!	#NULL!	#NULL!	#NULL!	#NULL!	#NULL!	#NULL!	#NULL!	#NULL!	#NULL!	#NULL!	#NULL!	#NULL!	#NULL!	#NULL!	#NULL!	#NULL!
599	1	2	12	1	37	1	0	0	1	0	0	0	0	0	0	0	0	0	0	0	0	0	0	0		#NULL!	#NULL!	#NULL!	#NULL!	#NULL!	#NULL!	#NULL!	#NULL!	#NULL!	#NULL!	#NULL!	#NULL!	#NULL!	#NULL!	#NULL!	#NULL!	#NULL!	#NULL!	#NULL!	#NULL!	#NULL!	#NULL!	#NULL!	#NULL!
600	1	2	12	1	39	1	0	0	0	1	1	0	0	1	1	1	1	0	0	0	0	0	1	1	0	0	0	0	4	3	53	55	1	0	58	0	0	0	1	0	0	5	0	0	7	0	0	10	0
601	1	2	13	0	40	1	0	0	99	0	0	0	0	0	0	0	0	0	0	0	0	0	0	0		#NULL!	#NULL!	#NULL!	#NULL!	#NULL!	#NULL!	#NULL!	#NULL!	#NULL!	#NULL!	#NULL!	#NULL!	#NULL!	#NULL!	#NULL!	#NULL!	#NULL!	#NULL!	#NULL!	#NULL!	#NULL!	#NULL!	#NULL!	#NULL!
602	1	2	12	0	25	1	0	0	99	0	0	0	0	0	0	0	0	0	0	0	0	0	0	0		#NULL!	#NULL!	#NULL!	#NULL!	#NULL!	#NULL!	#NULL!	#NULL!	#NULL!	#NULL!	#NULL!	#NULL!	#NULL!	#NULL!	#NULL!	#NULL!	#NULL!	#NULL!	#NULL!	#NULL!	#NULL!	#NULL!	#NULL!	#NULL!
603	1	2	11	0	35	1	0	0	99	0	0	0	0	0	0	0	0	0	0	0	0	0	0	0		#NULL!	#NULL!	#NULL!	#NULL!	#NULL!	#NULL!	#NULL!	#NULL!	#NULL!	#NULL!	#NULL!	#NULL!	#NULL!	#NULL!	#NULL!	#NULL!	#NULL!	#NULL!	#NULL!	#NULL!	#NULL!	#NULL!	#NULL!	#NULL!
604	1	2	12	1	48	0	0	0	0	0	0	0	0	0	0	0	0	0	0	0	0	0	0	0		#NULL!	#NULL!	#NULL!	#NULL!	#NULL!	#NULL!	#NULL!	#NULL!	#NULL!	#NULL!	#NULL!	#NULL!	#NULL!	#NULL!	#NULL!	#NULL!	#NULL!	#NULL!	#NULL!	#NULL!	#NULL!	#NULL!	#NULL!	#NULL!
605	1	2	12	0	31	1	0	0	99	1	0	0	0	1	0	0	1	0	1	0	0	0	0	0	0	0	0	0	5	3	47	49	0	0	51	0	0	0	0	0	0	3	0	0	7	0	0	7	0
606	1	2	12	1	43	0	0	0	0	0	0	0	0	0	0	0	0	0	0	0	0	0	0	0		#NULL!	#NULL!	#NULL!	#NULL!	#NULL!	#NULL!	#NULL!	#NULL!	#NULL!	#NULL!	#NULL!	#NULL!	#NULL!	#NULL!	#NULL!	#NULL!	#NULL!	#NULL!	#NULL!	#NULL!	#NULL!	#NULL!	#NULL!	#NULL!
607	1	2	12	1	35	1	0	0	0	0	0	0	0	0	0	0	0	0	0	0	0	0	0	0		#NULL!	#NULL!	#NULL!	#NULL!	#NULL!	#NULL!	#NULL!	#NULL!	#NULL!	#NULL!	#NULL!	#NULL!	#NULL!	#NULL!	#NULL!	#NULL!	#NULL!	#NULL!	#NULL!	#NULL!	#NULL!	#NULL!	#NULL!	#NULL!
608	1	2	14	0	48	1	0	0	99	1	1	0	0	1	0	0	0	0	0	0	0	0	1	1	0	0	0	0	6	4	43	45	0	1	46	0	1	0	1	0	0	1	3	0	9	0	0	8	1
609	1	2	11	0	36	1	0	0	99	1	0	0	0	1	0	0	1	0	0	0	1	0	0	0	0	0	0	0	4	3	42	46	0	0	47	1	0	0	0	0	0	5	0	0	10	0	0	10	0
610	1	2	11	1	29	1	0	0	0	1	0	0	0	1	0	0	1	0	0	0	0	0	0	0		#NULL!	#NULL!	#NULL!	#NULL!	#NULL!	#NULL!	#NULL!	#NULL!	#NULL!	#NULL!	#NULL!	#NULL!	#NULL!	#NULL!	#NULL!	#NULL!	#NULL!	#NULL!	#NULL!	#NULL!	#NULL!	#NULL!	#NULL!	#NULL!
611	1	2	11	1	36	1	0	0	0	1	0	1	0	1	0	0	1	0	0	0	0	0	0	0		#NULL!	#NULL!	#NULL!	#NULL!	#NULL!	#NULL!	#NULL!	#NULL!	#NULL!	#NULL!	#NULL!	#NULL!	#NULL!	#NULL!	#NULL!	#NULL!	#NULL!	#NULL!	#NULL!	#NULL!	#NULL!	#NULL!	#NULL!	#NULL!
612	1	2	10	1	49	1	0	0	0	0	0	0	0	0	0	0	0	0	0	0	0	0	0	0		#NULL!	#NULL!	#NULL!	#NULL!	#NULL!	#NULL!	#NULL!	#NULL!	#NULL!	#NULL!	#NULL!	#NULL!	#NULL!	#NULL!	#NULL!	#NULL!	#NULL!	#NULL!	#NULL!	#NULL!	#NULL!	#NULL!	#NULL!	#NULL!
613	1	2	11	0	58	1	0	0	99	0	0	0	0	0	0	0	0	0	0	0	0	0	0	0		#NULL!	#NULL!	#NULL!	#NULL!	#NULL!	#NULL!	#NULL!	#NULL!	#NULL!	#NULL!	#NULL!	#NULL!	#NULL!	#NULL!	#NULL!	#NULL!	#NULL!	#NULL!	#NULL!	#NULL!	#NULL!	#NULL!	#NULL!	#NULL!
614	1	2	11	1	44	1	0	0	0	0	0	0	0	0	0	0	0	0	0	0	0	0	0	0		#NULL!	#NULL!	#NULL!	#NULL!	#NULL!	#NULL!	#NULL!	#NULL!	#NULL!	#NULL!	#NULL!	#NULL!	#NULL!	#NULL!	#NULL!	#NULL!	#NULL!	#NULL!	#NULL!	#NULL!	#NULL!	#NULL!	#NULL!	#NULL!
615	1	2	11	1	39	1	0	0	0	1	1	1	0	1	0	0	0	0	0	0	0	0	0	0		#NULL!	#NULL!	#NULL!	#NULL!	#NULL!	#NULL!	#NULL!	#NULL!	#NULL!	#NULL!	#NULL!	#NULL!	#NULL!	#NULL!	#NULL!	#NULL!	#NULL!	#NULL!	#NULL!	#NULL!	#NULL!	#NULL!	#NULL!	#NULL!
616	1	2	11	0	48	1	0	0	99	1	0	0	0	1	1	1	0	1	0	1	0	0	0	0		#NULL!	#NULL!	#NULL!	#NULL!	#NULL!	#NULL!	#NULL!	#NULL!	#NULL!	#NULL!	#NULL!	#NULL!	#NULL!	#NULL!	#NULL!	#NULL!	#NULL!	#NULL!	#NULL!	#NULL!	#NULL!	#NULL!	#NULL!	#NULL!
617	1	2	11	1	44	1	0	0	1	0	0	0	0	0	0	0	0	0	0	0	0	0	0	0		#NULL!	#NULL!	#NULL!	#NULL!	#NULL!	#NULL!	#NULL!	#NULL!	#NULL!	#NULL!	#NULL!	#NULL!	#NULL!	#NULL!	#NULL!	#NULL!	#NULL!	#NULL!	#NULL!	#NULL!	#NULL!	#NULL!	#NULL!	#NULL!
618	1	2	11	1	31	1	0	0	0	0	0	0	0	0	0	0	0	0	0	0	0	0	0	0		#NULL!	#NULL!	#NULL!	#NULL!	#NULL!	#NULL!	#NULL!	#NULL!	#NULL!	#NULL!	#NULL!	#NULL!	#NULL!	#NULL!	#NULL!	#NULL!	#NULL!	#NULL!	#NULL!	#NULL!	#NULL!	#NULL!	#NULL!	#NULL!
619	1	2	13	1	50	1	0	1	1	1	0	0	0	1	1	1	1	1	0	0	0	0	1	0	0	0	0	2	3	3	54	56	0	0	58	0	0	0	1	0	0	5	0	0	10	0	0	9	0
620	1	2	11	0	32	1	0	0	99	0	0	0	0	0	0	0	0	0	0	0	0	0	0	0		#NULL!	#NULL!	#NULL!	#NULL!	#NULL!	#NULL!	#NULL!	#NULL!	#NULL!	#NULL!	#NULL!	#NULL!	#NULL!	#NULL!	#NULL!	#NULL!	#NULL!	#NULL!	#NULL!	#NULL!	#NULL!	#NULL!	#NULL!	#NULL!
621	1	2	14	0	44	0	1	1	99	0	0	0	0	0	0	0	0	0	0	0	0	0	0	0		#NULL!	#NULL!	#NULL!	#NULL!	#NULL!	#NULL!	#NULL!	#NULL!	#NULL!	#NULL!	#NULL!	#NULL!	#NULL!	#NULL!	#NULL!	#NULL!	#NULL!	#NULL!	#NULL!	#NULL!	#NULL!	#NULL!	#NULL!	#NULL!
622	1	2	14	1	34	1	0	0	1	0	0	0	0	0	0	0	0	0	0	0	0	0	0	0		#NULL!	#NULL!	#NULL!	#NULL!	#NULL!	#NULL!	#NULL!	#NULL!	#NULL!	#NULL!	#NULL!	#NULL!	#NULL!	#NULL!	#NULL!	#NULL!	#NULL!	#NULL!	#NULL!	#NULL!	#NULL!	#NULL!	#NULL!	#NULL!
623	1	2	12	0	45	1	0	0	99	1	0	0	0	0	0	1	0	0	0	0	0	0	0	0	0	0	0	0	5	6	50	51	0	0	51	0	0	0	0	0	0	4	3	0	11	2	0	12	1
624	1	2	10	1	35	1	0	0	0	0	0	0	0	0	0	0	0	0	0	0	0	0	0	0		#NULL!	#NULL!	#NULL!	#NULL!	#NULL!	#NULL!	#NULL!	#NULL!	#NULL!	#NULL!	#NULL!	#NULL!	#NULL!	#NULL!	#NULL!	#NULL!	#NULL!	#NULL!	#NULL!	#NULL!	#NULL!	#NULL!	#NULL!	#NULL!
625	1	2	12	0	41	1	0	0	99	1	0	0	0	1	0	0	1	0	0	0	0	0	1	0	0	0	0	0	5	3	53	54	0	1	56	0	1	1	0	0	0	5	0	0	10	0	1	10	3
626	1	2	14	0	54	1	1	1	99	1	0	0	0	0	1	1	1	1	1	0	1	0	0	0	3	2	2	0	2	1	49	50	0	0	51	0	0	0	0	0	0	4	0	0	8	2	0	8	0
627	1	2	11	0	41	1	0	0	99	0	0	0	0	0	0	0	0	0	0	0	0	0	0	0		#NULL!	#NULL!	#NULL!	#NULL!	#NULL!	#NULL!	#NULL!	#NULL!	#NULL!	#NULL!	#NULL!	#NULL!	#NULL!	#NULL!	#NULL!	#NULL!	#NULL!	#NULL!	#NULL!	#NULL!	#NULL!	#NULL!	#NULL!	#NULL!
628	1	2	12	1	43	1	0	1	1	1	0	1	0	0	1	1	1	0	0	0	0	0	0	0	3	3	0	0	2	1	49	52	0	0	56	0	0	0	0	0	0	5	0	0	10	2	0	8	3
629	1	2	11	1	41	1	0	0	0	1	0	0	0	1	1	1	0	1	0	1	0	0	1	0	1	2	0	2	2	1	56	58	0	0	59	0	0	0	1	0	0	6	0	0	10	0	0	10	0
630	1	2	14	0	39	1	0	0	99	1	0	0	0	1	0	0	1	0	0	1	0	0	1	0	0	0	0	2	5	2	56	58	0	1	59	0	1	0	1	0	0	4	0	0	12	0	0	9	0
631	1	2	14	1	30	1	0	0	0	0	0	0	0	0	0	0	0	0	0	0	0	0	0	0		#NULL!	#NULL!	#NULL!	#NULL!	#NULL!	#NULL!	#NULL!	#NULL!	#NULL!	#NULL!	#NULL!	#NULL!	#NULL!	#NULL!	#NULL!	#NULL!	#NULL!	#NULL!	#NULL!	#NULL!	#NULL!	#NULL!	#NULL!	#NULL!
632	1	2	12	0	54	1	0	0	99	1	0	0	0	1	1	1	1	0	0	0	1	0	1	0	3	2	2	0	1	1	58	59	0	1	59	0	1	0	1	0	0	7	0	0	10	0	0	10	0
633	1	2	12	0	38	1	0	0	99	0	0	0	0	0	0	0	0	0	0	0	0	0	0	0		#NULL!	#NULL!	#NULL!	#NULL!	#NULL!	#NULL!	#NULL!	#NULL!	#NULL!	#NULL!	#NULL!	#NULL!	#NULL!	#NULL!	#NULL!	#NULL!	#NULL!	#NULL!	#NULL!	#NULL!	#NULL!	#NULL!	#NULL!	#NULL!
634	1	2	14	1	65	1	0	0	1	0	0	0	0	0	0	0	0	0	0	0	0	0	0	0		#NULL!	#NULL!	#NULL!	#NULL!	#NULL!	#NULL!	#NULL!	#NULL!	#NULL!	#NULL!	#NULL!	#NULL!	#NULL!	#NULL!	#NULL!	#NULL!	#NULL!	#NULL!	#NULL!	#NULL!	#NULL!	#NULL!	#NULL!	#NULL!
635	1	2	13	0	55	1	0	1	99	0	0	0	0	0	0	0	0	0	0	0	0	0	0	0		#NULL!	#NULL!	#NULL!	#NULL!	#NULL!	#NULL!	#NULL!	#NULL!	#NULL!	#NULL!	#NULL!	#NULL!	#NULL!	#NULL!	#NULL!	#NULL!	#NULL!	#NULL!	#NULL!	#NULL!	#NULL!	#NULL!	#NULL!	#NULL!
636	1	2	13	0	43	1	0	0	99	1	1	0	0	1	1	0	0	0	0	0	0	0	1	0	2	0	1	2	2	5	41	42	1	0	43	1	0	1	1	0	0	1	1	0	9	0	0	9	0
637	1	2	10	1	43	0	0	0	1	0	0	0	0	0	0	0	0	0	0	0	0	0	0	0		#NULL!	#NULL!	#NULL!	#NULL!	#NULL!	#NULL!	#NULL!	#NULL!	#NULL!	#NULL!	#NULL!	#NULL!	#NULL!	#NULL!	#NULL!	#NULL!	#NULL!	#NULL!	#NULL!	#NULL!	#NULL!	#NULL!	#NULL!	#NULL!
638	1	2	12	1	32	1	0	0	0	0	0	0	0	0	0	0	0	0	0	0	0	0	0	0		#NULL!	#NULL!	#NULL!	#NULL!	#NULL!	#NULL!	#NULL!	#NULL!	#NULL!	#NULL!	#NULL!	#NULL!	#NULL!	#NULL!	#NULL!	#NULL!	#NULL!	#NULL!	#NULL!	#NULL!	#NULL!	#NULL!	#NULL!	#NULL!
639	1	2	11	0	43	1	0	0	99	0	0	0	0	0	0	0	0	0	0	0	0	0	0	0		#NULL!	#NULL!	#NULL!	#NULL!	#NULL!	#NULL!	#NULL!	#NULL!	#NULL!	#NULL!	#NULL!	#NULL!	#NULL!	#NULL!	#NULL!	#NULL!	#NULL!	#NULL!	#NULL!	#NULL!	#NULL!	#NULL!	#NULL!	#NULL!
640	1	2	11	0	39	1	0	0	99	0	0	0	0	0	0	0	0	0	0	0	0	0	0	0		#NULL!	#NULL!	#NULL!	#NULL!	#NULL!	#NULL!	#NULL!	#NULL!	#NULL!	#NULL!	#NULL!	#NULL!	#NULL!	#NULL!	#NULL!	#NULL!	#NULL!	#NULL!	#NULL!	#NULL!	#NULL!	#NULL!	#NULL!	#NULL!
641	1	2	11	0	42	1	0	0	99	0	0	0	0	0	0	0	0	0	0	0	0	0	0	0		#NULL!	#NULL!	#NULL!	#NULL!	#NULL!	#NULL!	#NULL!	#NULL!	#NULL!	#NULL!	#NULL!	#NULL!	#NULL!	#NULL!	#NULL!	#NULL!	#NULL!	#NULL!	#NULL!	#NULL!	#NULL!	#NULL!	#NULL!	#NULL!
642	1	2	11	1	30	1	0	0	0	0	0	0	0	0	0	0	0	0	0	0	0	0	0	0		#NULL!	#NULL!	#NULL!	#NULL!	#NULL!	#NULL!	#NULL!	#NULL!	#NULL!	#NULL!	#NULL!	#NULL!	#NULL!	#NULL!	#NULL!	#NULL!	#NULL!	#NULL!	#NULL!	#NULL!	#NULL!	#NULL!	#NULL!	#NULL!
643	1	2	11	1	31	1	0	0	0	0	0	0	0	0	0	0	0	0	0	0	0	0	0	0		#NULL!	#NULL!	#NULL!	#NULL!	#NULL!	#NULL!	#NULL!	#NULL!	#NULL!	#NULL!	#NULL!	#NULL!	#NULL!	#NULL!	#NULL!	#NULL!	#NULL!	#NULL!	#NULL!	#NULL!	#NULL!	#NULL!	#NULL!	#NULL!
644	1	2	12	1	46	1	0	0	1	0	0	0	0	0	0	0	0	0	0	0	0	0	0	0		#NULL!	#NULL!	#NULL!	#NULL!	#NULL!	#NULL!	#NULL!	#NULL!	#NULL!	#NULL!	#NULL!	#NULL!	#NULL!	#NULL!	#NULL!	#NULL!	#NULL!	#NULL!	#NULL!	#NULL!	#NULL!	#NULL!	#NULL!	#NULL!
645	1	2	13	1	44	1	0	0	1	0	0	0	0	0	0	0	0	0	0	0	0	0	0	0		#NULL!	#NULL!	#NULL!	#NULL!	#NULL!	#NULL!	#NULL!	#NULL!	#NULL!	#NULL!	#NULL!	#NULL!	#NULL!	#NULL!	#NULL!	#NULL!	#NULL!	#NULL!	#NULL!	#NULL!	#NULL!	#NULL!	#NULL!	#NULL!
646	1	2	12	0	44	1	0	0	99	0	0	0	0	0	0	0	0	0	0	0	0	0	0	0		#NULL!	#NULL!	#NULL!	#NULL!	#NULL!	#NULL!	#NULL!	#NULL!	#NULL!	#NULL!	#NULL!	#NULL!	#NULL!	#NULL!	#NULL!	#NULL!	#NULL!	#NULL!	#NULL!	#NULL!	#NULL!	#NULL!	#NULL!	#NULL!
647	1	2	13	0	37	1	0	0	99	0	0	0	0	0	0	0	0	0	0	0	0	0	0	0		#NULL!	#NULL!	#NULL!	#NULL!	#NULL!	#NULL!	#NULL!	#NULL!	#NULL!	#NULL!	#NULL!	#NULL!	#NULL!	#NULL!	#NULL!	#NULL!	#NULL!	#NULL!	#NULL!	#NULL!	#NULL!	#NULL!	#NULL!	#NULL!
648	1	2	12	0	42	1	0	1	99	0	0	0	0	0	0	0	0	0	0	0	0	0	0	0		#NULL!	#NULL!	#NULL!	#NULL!	#NULL!	#NULL!	#NULL!	#NULL!	#NULL!	#NULL!	#NULL!	#NULL!	#NULL!	#NULL!	#NULL!	#NULL!	#NULL!	#NULL!	#NULL!	#NULL!	#NULL!	#NULL!	#NULL!	#NULL!
649	1	2	12	0	48	1	1	1	99	0	0	0	0	0	0	0	0	0	0	0	0	0	0	0		#NULL!	#NULL!	#NULL!	#NULL!	#NULL!	#NULL!	#NULL!	#NULL!	#NULL!	#NULL!	#NULL!	#NULL!	#NULL!	#NULL!	#NULL!	#NULL!	#NULL!	#NULL!	#NULL!	#NULL!	#NULL!	#NULL!	#NULL!	#NULL!
650	1	2	11	0	53	1	1	0	99	0	0	0	0	0	0	0	0	0	0	0	0	0	0	0		#NULL!	#NULL!	#NULL!	#NULL!	#NULL!	#NULL!	#NULL!	#NULL!	#NULL!	#NULL!	#NULL!	#NULL!	#NULL!	#NULL!	#NULL!	#NULL!	#NULL!	#NULL!	#NULL!	#NULL!	#NULL!	#NULL!	#NULL!	#NULL!
651	1	2	12	1	49	1	0	0	1	0	0	0	0	0	0	0	0	0	0	0	0	0	0	0		#NULL!	#NULL!	#NULL!	#NULL!	#NULL!	#NULL!	#NULL!	#NULL!	#NULL!	#NULL!	#NULL!	#NULL!	#NULL!	#NULL!	#NULL!	#NULL!	#NULL!	#NULL!	#NULL!	#NULL!	#NULL!	#NULL!	#NULL!	#NULL!
652	1	2	13	0	37	1	0	1	99	0	0	0	0	0	0	0	0	0	0	0	0	0	0	0		#NULL!	#NULL!	#NULL!	#NULL!	#NULL!	#NULL!	#NULL!	#NULL!	#NULL!	#NULL!	#NULL!	#NULL!	#NULL!	#NULL!	#NULL!	#NULL!	#NULL!	#NULL!	#NULL!	#NULL!	#NULL!	#NULL!	#NULL!	#NULL!
653	1	2	11	0	33	1	0	0	99	0	0	0	0	0	0	0	0	0	0	0	0	0	0	0		#NULL!	#NULL!	#NULL!	#NULL!	#NULL!	#NULL!	#NULL!	#NULL!	#NULL!	#NULL!	#NULL!	#NULL!	#NULL!	#NULL!	#NULL!	#NULL!	#NULL!	#NULL!	#NULL!	#NULL!	#NULL!	#NULL!	#NULL!	#NULL!
654	1	2	12	0	31	1	0	0	99	0	0	0	0	0	0	0	0	0	0	0	0	0	0	0		#NULL!	#NULL!	#NULL!	#NULL!	#NULL!	#NULL!	#NULL!	#NULL!	#NULL!	#NULL!	#NULL!	#NULL!	#NULL!	#NULL!	#NULL!	#NULL!	#NULL!	#NULL!	#NULL!	#NULL!	#NULL!	#NULL!	#NULL!	#NULL!
655	1	2	10	0	29	1	0	0	99	0	0	0	0	0	0	0	0	0	0	0	0	0	0	0		#NULL!	#NULL!	#NULL!	#NULL!	#NULL!	#NULL!	#NULL!	#NULL!	#NULL!	#NULL!	#NULL!	#NULL!	#NULL!	#NULL!	#NULL!	#NULL!	#NULL!	#NULL!	#NULL!	#NULL!	#NULL!	#NULL!	#NULL!	#NULL!
656	1	2	11	0	26	1	0	0	99	0	0	0	0	0	0	0	0	0	0	0	0	0	0	0		#NULL!	#NULL!	#NULL!	#NULL!	#NULL!	#NULL!	#NULL!	#NULL!	#NULL!	#NULL!	#NULL!	#NULL!	#NULL!	#NULL!	#NULL!	#NULL!	#NULL!	#NULL!	#NULL!	#NULL!	#NULL!	#NULL!	#NULL!	#NULL!
657	1	2	11	0	42	1	0	0	99	1	0	0	0	1	1	0	0	0	1	0	0	0	0	0	0	0	0	0	6	4	40	41	0	1	45	0	1	0	0	0	0	4	0	1	10	0	0	7	0
658	1	2	11	0	35	1	0	0	99	1	0	0	0	1	0	0	0	1	1	0	0	0	0	0		#NULL!	#NULL!	#NULL!	#NULL!	#NULL!	#NULL!	#NULL!	#NULL!	#NULL!	#NULL!	#NULL!	#NULL!	#NULL!	#NULL!	#NULL!	#NULL!	#NULL!	#NULL!	#NULL!	#NULL!	#NULL!	#NULL!	#NULL!	#NULL!
659	0	1	10	1	49	1	0	0	0	0	0	0	0	0	0	0	0	0	0	0	0	0	0	0		#NULL!	#NULL!	#NULL!	#NULL!	#NULL!	#NULL!	#NULL!	#NULL!	#NULL!	#NULL!	#NULL!	#NULL!	#NULL!	#NULL!	#NULL!	#NULL!	#NULL!	#NULL!	#NULL!	#NULL!	#NULL!	#NULL!	#NULL!	#NULL!
660	0	1	10	0	38	1	0	0	99	0	0	0	0	0	0	0	0	0	0	0	0	0	0	0		#NULL!	#NULL!	#NULL!	#NULL!	#NULL!	#NULL!	#NULL!	#NULL!	#NULL!	#NULL!	#NULL!	#NULL!	#NULL!	#NULL!	#NULL!	#NULL!	#NULL!	#NULL!	#NULL!	#NULL!	#NULL!	#NULL!	#NULL!	#NULL!
661	0	1	10	1	37	1	0	0	0	1	0	0	0	1	0	0	0	0	0	0	0	0	0	0	1	2	0	0	3	2	40	45	1	0	46	1	0	0	0	0	0	7	3	0	8	0	0	10	0
662	0	1	10	0	34	1	0	1	99	1	0	0	0	0	0	0	0	1	1	1	0	0	0	0		#NULL!	#NULL!	#NULL!	#NULL!	#NULL!	#NULL!	#NULL!	#NULL!	#NULL!	#NULL!	#NULL!	#NULL!	#NULL!	#NULL!	#NULL!	#NULL!	#NULL!	#NULL!	#NULL!	#NULL!	#NULL!	#NULL!	#NULL!	#NULL!
663	0	1	10	0	34	1	0	0	99	0	0	0	0	0	0	0	0	0	0	0	0	0	0	0		#NULL!	#NULL!	#NULL!	#NULL!	#NULL!	#NULL!	#NULL!	#NULL!	#NULL!	#NULL!	#NULL!	#NULL!	#NULL!	#NULL!	#NULL!	#NULL!	#NULL!	#NULL!	#NULL!	#NULL!	#NULL!	#NULL!	#NULL!	#NULL!
664	0	1	10	1	27	1	0	0	0	1	0	0	0	1	0	0	0	0	0	0	0	0	0	0	0	0	0	0	5	4	46	47	0	0	49	0	1	0	0	0	0	6	0	0	5	0	0	5	0
665	0	1	10	1	36	1	0	0	0	1	0	0	0	0	0	1	1	0	0	0	0	0	1	0	0	0	0	2	5	3	45	50	0	0	51	0	0	0	1	0	0	4	0	0	7	0	0	5	0
666	0	1	10	1	28	1	0	0	0	0	0	0	0	0	0	0	0	0	0	1	0	0	0	0		#NULL!	#NULL!	#NULL!	#NULL!	#NULL!	#NULL!	#NULL!	#NULL!	#NULL!	#NULL!	#NULL!	#NULL!	#NULL!	#NULL!	#NULL!	#NULL!	#NULL!	#NULL!	#NULL!	#NULL!	#NULL!	#NULL!	#NULL!	#NULL!
667	0	1	10	0	35	1	0	0	99	0	0	0	0	0	0	0	0	0	0	0	0	0	0	0		#NULL!	#NULL!	#NULL!	#NULL!	#NULL!	#NULL!	#NULL!	#NULL!	#NULL!	#NULL!	#NULL!	#NULL!	#NULL!	#NULL!	#NULL!	#NULL!	#NULL!	#NULL!	#NULL!	#NULL!	#NULL!	#NULL!	#NULL!	#NULL!
668	0	1	10	1	43	0	0	0	0	0	0	0	0	0	0	0	0	0	0	0	0	0	0	0		#NULL!	#NULL!	#NULL!	#NULL!	#NULL!	#NULL!	#NULL!	#NULL!	#NULL!	#NULL!	#NULL!	#NULL!	#NULL!	#NULL!	#NULL!	#NULL!	#NULL!	#NULL!	#NULL!	#NULL!	#NULL!	#NULL!	#NULL!	#NULL!
669	1	2	13	1	37	1	0	0	1	1	1	1	0	1	0	1	1	0	0	0	0	0	1	0	0	0	0	0	5	3	41	44	1	0	47	1	0	1	1	0	0	3	2	0	10	2	0	10	0
670	1	2	12	1	50	1	0	0	1	1	1	1	0	1	0	1	0	0	0	0	0	0	1	0	3	2	2	1	6	1	44	52	1	0	55	1	0	1	0	0	0	5	0	0	12	0	0	12	0
671	1	2	13	1	55	1	0	0	1	0	0	0	0	0	0	0	0	0	0	0	0	0	0	0		#NULL!	#NULL!	#NULL!	#NULL!	#NULL!	#NULL!	#NULL!	#NULL!	#NULL!	#NULL!	#NULL!	#NULL!	#NULL!	#NULL!	#NULL!	#NULL!	#NULL!	#NULL!	#NULL!	#NULL!	#NULL!	#NULL!	#NULL!	#NULL!
672	1	2	11	0	999	1	0	0	99	0	0	0	0	0	0	0	0	0	0	0	0	0	0	0		#NULL!	#NULL!	#NULL!	#NULL!	#NULL!	#NULL!	#NULL!	#NULL!	#NULL!	#NULL!	#NULL!	#NULL!	#NULL!	#NULL!	#NULL!	#NULL!	#NULL!	#NULL!	#NULL!	#NULL!	#NULL!	#NULL!	#NULL!	#NULL!
673	1	2	12	1	41	1	0	0	1	0	0	0	0	0	0	0	0	0	0	0	0	0	0	0		#NULL!	#NULL!	#NULL!	#NULL!	#NULL!	#NULL!	#NULL!	#NULL!	#NULL!	#NULL!	#NULL!	#NULL!	#NULL!	#NULL!	#NULL!	#NULL!	#NULL!	#NULL!	#NULL!	#NULL!	#NULL!	#NULL!	#NULL!	#NULL!
674	1	2	12	0	39	1	1	0	99	0	0	0	0	0	0	0	0	0	0	0	0	0	0	0		#NULL!	#NULL!	#NULL!	#NULL!	#NULL!	#NULL!	#NULL!	#NULL!	#NULL!	#NULL!	#NULL!	#NULL!	#NULL!	#NULL!	#NULL!	#NULL!	#NULL!	#NULL!	#NULL!	#NULL!	#NULL!	#NULL!	#NULL!	#NULL!
675	1	2	12	1	45	1	0	0	1	0	0	0	0	0	0	0	0	0	0	0	0	0	0	0		#NULL!	#NULL!	#NULL!	#NULL!	#NULL!	#NULL!	#NULL!	#NULL!	#NULL!	#NULL!	#NULL!	#NULL!	#NULL!	#NULL!	#NULL!	#NULL!	#NULL!	#NULL!	#NULL!	#NULL!	#NULL!	#NULL!	#NULL!	#NULL!
676	1	2	11	1	34	1	0	0	0	1	0	0	0	0	1	0	1	0	0	0	0	0	1	0	2	0	2	0	4	2	53	54	0	0	55	0	0	1	1	0	0	8	0	0	10	0	0	9	0
677	1	2	11	1	45	1	0	0	1	0	0	0	0	0	0	0	0	0	0	0	0	0	0	0		#NULL!	#NULL!	#NULL!	#NULL!	#NULL!	#NULL!	#NULL!	#NULL!	#NULL!	#NULL!	#NULL!	#NULL!	#NULL!	#NULL!	#NULL!	#NULL!	#NULL!	#NULL!	#NULL!	#NULL!	#NULL!	#NULL!	#NULL!	#NULL!
678	1	2	12	1	39	1	0	0	1	1	0	0	0	1	0	0	1	0	0	0	0	0	1	0	0	0	0	2	1	1	46	48	1	0	51	1	0	1	0	0	0	5	3	0	10	0	0	9	0
679	1	2	11	0	42	1	0	0	99	0	0	0	0	0	0	0	0	0	0	0	0	0	0	0		#NULL!	#NULL!	#NULL!	#NULL!	#NULL!	#NULL!	#NULL!	#NULL!	#NULL!	#NULL!	#NULL!	#NULL!	#NULL!	#NULL!	#NULL!	#NULL!	#NULL!	#NULL!	#NULL!	#NULL!	#NULL!	#NULL!	#NULL!	#NULL!
680	1	2	12	1	37	1	0	0	1	0	0	0	0	0	0	0	0	0	0	0	0	0	0	0		#NULL!	#NULL!	#NULL!	#NULL!	#NULL!	#NULL!	#NULL!	#NULL!	#NULL!	#NULL!	#NULL!	#NULL!	#NULL!	#NULL!	#NULL!	#NULL!	#NULL!	#NULL!	#NULL!	#NULL!	#NULL!	#NULL!	#NULL!	#NULL!
681	1	2	13	1	40	1	0	0	1	0	0	0	0	0	0	0	0	0	0	0	0	0	0	0		#NULL!	#NULL!	#NULL!	#NULL!	#NULL!	#NULL!	#NULL!	#NULL!	#NULL!	#NULL!	#NULL!	#NULL!	#NULL!	#NULL!	#NULL!	#NULL!	#NULL!	#NULL!	#NULL!	#NULL!	#NULL!	#NULL!	#NULL!	#NULL!
682	1	2	11	1	39	1	0	0	1	0	0	0	0	0	0	0	0	0	0	0	0	0	0	0		#NULL!	#NULL!	#NULL!	#NULL!	#NULL!	#NULL!	#NULL!	#NULL!	#NULL!	#NULL!	#NULL!	#NULL!	#NULL!	#NULL!	#NULL!	#NULL!	#NULL!	#NULL!	#NULL!	#NULL!	#NULL!	#NULL!	#NULL!	#NULL!
683	1	2	11	1	39	1	0	0	0	1	0	0	0	1	0	0	1	0	0	0	0	0	1	0	0	0	0	2	8	2	50	54	0	1	56	0	0	1	0	0	0	1	0	0	9	2	0	9	1
684	1	2	11	1	54	1	0	0	1	0	0	0	0	0	0	0	0	0	0	0	0	0	0	0		#NULL!	#NULL!	#NULL!	#NULL!	#NULL!	#NULL!	#NULL!	#NULL!	#NULL!	#NULL!	#NULL!	#NULL!	#NULL!	#NULL!	#NULL!	#NULL!	#NULL!	#NULL!	#NULL!	#NULL!	#NULL!	#NULL!	#NULL!	#NULL!
685	1	2	10	1	30	1	0	1	0	0	0	0	0	0	0	0	0	0	0	0	0	0	0	0		#NULL!	#NULL!	#NULL!	#NULL!	#NULL!	#NULL!	#NULL!	#NULL!	#NULL!	#NULL!	#NULL!	#NULL!	#NULL!	#NULL!	#NULL!	#NULL!	#NULL!	#NULL!	#NULL!	#NULL!	#NULL!	#NULL!	#NULL!	#NULL!
686	1	2	12	1	41	1	0	0	0	1	0	0	0	0	0	1	1	0	0	0	0	0	0	0	3	2	2	0	5	2	44	45	0	0	45	1	0	0	0	0	0	4	0	0	9	0	0	9	1
687	1	2	12	1	31	1	0	0	1	0	0	0	0	0	0	0	0	0	0	0	0	0	0	0		#NULL!	#NULL!	#NULL!	#NULL!	#NULL!	#NULL!	#NULL!	#NULL!	#NULL!	#NULL!	#NULL!	#NULL!	#NULL!	#NULL!	#NULL!	#NULL!	#NULL!	#NULL!	#NULL!	#NULL!	#NULL!	#NULL!	#NULL!	#NULL!
688	1	2	12	1	36	1	0	0	1	0	0	0	0	0	0	0	0	0	0	0	0	0	0	0		#NULL!	#NULL!	#NULL!	#NULL!	#NULL!	#NULL!	#NULL!	#NULL!	#NULL!	#NULL!	#NULL!	#NULL!	#NULL!	#NULL!	#NULL!	#NULL!	#NULL!	#NULL!	#NULL!	#NULL!	#NULL!	#NULL!	#NULL!	#NULL!
689	1	2	11	1	35	1	0	0	0	1	0	0	0	0	0	1	1	0	0	0	0	0	0	0	2	0	1	0	5	3	46	50	0	0	50	0	0	0	0	0	0	3	3	0	10	2	0	10	1
690	1	2	11	0	21	1	0	0	99	0	0	0	0	0	0	0	0	0	0	0	0	0	0	0		#NULL!	#NULL!	#NULL!	#NULL!	#NULL!	#NULL!	#NULL!	#NULL!	#NULL!	#NULL!	#NULL!	#NULL!	#NULL!	#NULL!	#NULL!	#NULL!	#NULL!	#NULL!	#NULL!	#NULL!	#NULL!	#NULL!	#NULL!	#NULL!
691	1	2	11	1	45	1	0	0	0	1	1	0	1	1	1	1	1	1	0	0	0	0	1	1	1	2	0	0	2	1	50	51	1	1	52	1	0	0	1	0	0	4	1	1	10	2	0	10	2
692	1	2	12	0	41	1	0	0	99	1	0	0	1	0	0	1	0	1	0	1	0	0	0	0	0	0	0	0	3	3	54	56	0	0	56	0	0	0	0	0	0	8	0	0	10	2	0	10	0
693	1	2	13	0	22	1	0	0	99	1	0	0	0	0	1	0	0	1	0	0	1	0	0	0	3	2	2	0	3	1	53	54	0	0	55	0	0	0	0	0	0	3	0	0	10	0	0	10	0
694	1	2	13	1	43	1	0	0	1	1	0	0	0	1	1	1	1	0	0	0	0	0	1	0	3	2	2	2	2	3	49	54	0	1	57	0	1	1	1	0	0	8	0	3	10	2	0	10	1
695	1	2	13	1	999	1	0	0	0	0	0	0	0	0	0	0	0	0	0	0	0	0	0	0		#NULL!	#NULL!	#NULL!	#NULL!	#NULL!	#NULL!	#NULL!	#NULL!	#NULL!	#NULL!	#NULL!	#NULL!	#NULL!	#NULL!	#NULL!	#NULL!	#NULL!	#NULL!	#NULL!	#NULL!	#NULL!	#NULL!	#NULL!	#NULL!
696	1	2	13	1	42	1	0	0	1	0	0	0	0	0	0	0	0	0	0	0	0	0	0	0		#NULL!	#NULL!	#NULL!	#NULL!	#NULL!	#NULL!	#NULL!	#NULL!	#NULL!	#NULL!	#NULL!	#NULL!	#NULL!	#NULL!	#NULL!	#NULL!	#NULL!	#NULL!	#NULL!	#NULL!	#NULL!	#NULL!	#NULL!	#NULL!
697	1	2	12	0	28	1	0	0	99	0	0	0	0	0	0	0	0	0	0	0	0	0	0	0		#NULL!	#NULL!	#NULL!	#NULL!	#NULL!	#NULL!	#NULL!	#NULL!	#NULL!	#NULL!	#NULL!	#NULL!	#NULL!	#NULL!	#NULL!	#NULL!	#NULL!	#NULL!	#NULL!	#NULL!	#NULL!	#NULL!	#NULL!	#NULL!
698	1	2	13	1	35	0	0	0	1	1	0	0	0	1	0	1	0	0	0	1	0	0	1	0	1	2	0	#NULL!	#NULL!	#NULL!	47	50	0	0	53	0	1	1	0	1	0	3	3	0	5	0	0	15	0
699	1	2	12	1	30	1	0	0	1	0	0	0	0	0	0	0	0	0	0	0	0	0	0	0		#NULL!	#NULL!	#NULL!	#NULL!	#NULL!	#NULL!	#NULL!	#NULL!	#NULL!	#NULL!	#NULL!	#NULL!	#NULL!	#NULL!	#NULL!	#NULL!	#NULL!	#NULL!	#NULL!	#NULL!	#NULL!	#NULL!	#NULL!	#NULL!
700	1	2	13	1	37	1	0	0	1	1	1	0	1	1	1	1	0	1	0	0	0	0	0	1	3	2	2	0	4	2	39	43	1	0	44	1	0	0	0	0	0	2	0	0	11	0	0	10	2
701	1	2	12	0	26	1	0	0	99	0	0	0	0	0	0	0	0	0	0	0	0	0	0	0		#NULL!	#NULL!	#NULL!	#NULL!	#NULL!	#NULL!	#NULL!	#NULL!	#NULL!	#NULL!	#NULL!	#NULL!	#NULL!	#NULL!	#NULL!	#NULL!	#NULL!	#NULL!	#NULL!	#NULL!	#NULL!	#NULL!	#NULL!	#NULL!
702	1	2	12	1	47	1	0	0	1	0	0	0	0	0	0	0	0	0	0	0	0	0	0	0		#NULL!	#NULL!	#NULL!	#NULL!	#NULL!	#NULL!	#NULL!	#NULL!	#NULL!	#NULL!	#NULL!	#NULL!	#NULL!	#NULL!	#NULL!	#NULL!	#NULL!	#NULL!	#NULL!	#NULL!	#NULL!	#NULL!	#NULL!	#NULL!
703	1	2	12	0	36	1	0	0	99	0	0	0	0	0	0	0	0	0	0	0	0	0	0	0		#NULL!	#NULL!	#NULL!	#NULL!	#NULL!	#NULL!	#NULL!	#NULL!	#NULL!	#NULL!	#NULL!	#NULL!	#NULL!	#NULL!	#NULL!	#NULL!	#NULL!	#NULL!	#NULL!	#NULL!	#NULL!	#NULL!	#NULL!	#NULL!
704	1	2	13	1	45	1	0	0	1	1	0	0	0	0	1	1	1	1	0	0	0	0	0	0	sem exame	#NULL!	#NULL!	#NULL!	#NULL!	#NULL!	#NULL!	#NULL!	#NULL!	#NULL!	#NULL!	#NULL!	#NULL!	#NULL!	#NULL!	#NULL!	#NULL!	#NULL!	#NULL!	#NULL!	#NULL!	#NULL!	#NULL!	#NULL!	#NULL!
705	1	2	13	0	31	1	0	0	99	0	0	0	0	0	0	0	0	0	0	0	0	0	0	0		#NULL!	#NULL!	#NULL!	#NULL!	#NULL!	#NULL!	#NULL!	#NULL!	#NULL!	#NULL!	#NULL!	#NULL!	#NULL!	#NULL!	#NULL!	#NULL!	#NULL!	#NULL!	#NULL!	#NULL!	#NULL!	#NULL!	#NULL!	#NULL!
706	1	2	12	1	47	1	0	0	0	0	0	0	0	0	0	0	0	0	0	0	0	0	0	0		#NULL!	#NULL!	#NULL!	#NULL!	#NULL!	#NULL!	#NULL!	#NULL!	#NULL!	#NULL!	#NULL!	#NULL!	#NULL!	#NULL!	#NULL!	#NULL!	#NULL!	#NULL!	#NULL!	#NULL!	#NULL!	#NULL!	#NULL!	#NULL!
707	1	2	10	0	37	1	0	0	99	0	0	0	0	0	0	0	0	0	0	0	0	0	0	0		#NULL!	#NULL!	#NULL!	#NULL!	#NULL!	#NULL!	#NULL!	#NULL!	#NULL!	#NULL!	#NULL!	#NULL!	#NULL!	#NULL!	#NULL!	#NULL!	#NULL!	#NULL!	#NULL!	#NULL!	#NULL!	#NULL!	#NULL!	#NULL!
708	1	2	11	1	22	1	0	0	1	0	0	0	0	0	0	0	0	0	0	0	0	0	0	0		#NULL!	#NULL!	#NULL!	#NULL!	#NULL!	#NULL!	#NULL!	#NULL!	#NULL!	#NULL!	#NULL!	#NULL!	#NULL!	#NULL!	#NULL!	#NULL!	#NULL!	#NULL!	#NULL!	#NULL!	#NULL!	#NULL!	#NULL!	#NULL!
709	1	2	11	1	28	1	0	0	1	0	0	0	0	0	0	0	0	0	0	0	0	0	0	0		#NULL!	#NULL!	#NULL!	#NULL!	#NULL!	#NULL!	#NULL!	#NULL!	#NULL!	#NULL!	#NULL!	#NULL!	#NULL!	#NULL!	#NULL!	#NULL!	#NULL!	#NULL!	#NULL!	#NULL!	#NULL!	#NULL!	#NULL!	#NULL!
710	1	2	11	0	35	1	0	0	99	0	0	0	0	0	0	0	0	0	0	0	0	0	0	0		#NULL!	#NULL!	#NULL!	#NULL!	#NULL!	#NULL!	#NULL!	#NULL!	#NULL!	#NULL!	#NULL!	#NULL!	#NULL!	#NULL!	#NULL!	#NULL!	#NULL!	#NULL!	#NULL!	#NULL!	#NULL!	#NULL!	#NULL!	#NULL!
711	1	2	10	1	26	1	0	0	0	0	0	0	0	0	0	0	0	0	0	0	0	0	0	0		#NULL!	#NULL!	#NULL!	#NULL!	#NULL!	#NULL!	#NULL!	#NULL!	#NULL!	#NULL!	#NULL!	#NULL!	#NULL!	#NULL!	#NULL!	#NULL!	#NULL!	#NULL!	#NULL!	#NULL!	#NULL!	#NULL!	#NULL!	#NULL!
712	1	2	12	0	40	1	0	0	99	0	0	0	0	0	0	0	0	0	0	0	0	0	0	0		#NULL!	#NULL!	#NULL!	#NULL!	#NULL!	#NULL!	#NULL!	#NULL!	#NULL!	#NULL!	#NULL!	#NULL!	#NULL!	#NULL!	#NULL!	#NULL!	#NULL!	#NULL!	#NULL!	#NULL!	#NULL!	#NULL!	#NULL!	#NULL!
713	1	2	11	0	37	1	0	0	99	0	0	0	0	0	0	0	0	0	0	0	0	0	0	0		#NULL!	#NULL!	#NULL!	#NULL!	#NULL!	#NULL!	#NULL!	#NULL!	#NULL!	#NULL!	#NULL!	#NULL!	#NULL!	#NULL!	#NULL!	#NULL!	#NULL!	#NULL!	#NULL!	#NULL!	#NULL!	#NULL!	#NULL!	#NULL!
714	1	2	11	1	34	1	0	0	0	0	0	0	0	0	0	0	0	0	0	0	0	0	0	0		#NULL!	#NULL!	#NULL!	#NULL!	#NULL!	#NULL!	#NULL!	#NULL!	#NULL!	#NULL!	#NULL!	#NULL!	#NULL!	#NULL!	#NULL!	#NULL!	#NULL!	#NULL!	#NULL!	#NULL!	#NULL!	#NULL!	#NULL!	#NULL!
715	1	2	12	0	26	1	0	0	99	0	0	0	0	0	0	0	0	0	0	0	0	0	0	0		#NULL!	#NULL!	#NULL!	#NULL!	#NULL!	#NULL!	#NULL!	#NULL!	#NULL!	#NULL!	#NULL!	#NULL!	#NULL!	#NULL!	#NULL!	#NULL!	#NULL!	#NULL!	#NULL!	#NULL!	#NULL!	#NULL!	#NULL!	#NULL!
716	1	2	14	0	39	1	0	0	99	0	0	0	0	0	0	0	0	0	0	0	0	0	0	0		#NULL!	#NULL!	#NULL!	#NULL!	#NULL!	#NULL!	#NULL!	#NULL!	#NULL!	#NULL!	#NULL!	#NULL!	#NULL!	#NULL!	#NULL!	#NULL!	#NULL!	#NULL!	#NULL!	#NULL!	#NULL!	#NULL!	#NULL!	#NULL!
717	1	2	14	0	37	1	0	0	99	0	0	0	0	0	0	0	0	0	0	0	0	0	0	0		#NULL!	#NULL!	#NULL!	#NULL!	#NULL!	#NULL!	#NULL!	#NULL!	#NULL!	#NULL!	#NULL!	#NULL!	#NULL!	#NULL!	#NULL!	#NULL!	#NULL!	#NULL!	#NULL!	#NULL!	#NULL!	#NULL!	#NULL!	#NULL!
718	1	2	11	0	28	1	0	0	99	0	0	0	0	0	0	0	0	0	0	0	0	0	0	0		#NULL!	#NULL!	#NULL!	#NULL!	#NULL!	#NULL!	#NULL!	#NULL!	#NULL!	#NULL!	#NULL!	#NULL!	#NULL!	#NULL!	#NULL!	#NULL!	#NULL!	#NULL!	#NULL!	#NULL!	#NULL!	#NULL!	#NULL!	#NULL!
719	1	2	12	1	44	1	0	0	0	0	0	0	0	0	0	0	0	0	0	0	0	0	0	0		#NULL!	#NULL!	#NULL!	#NULL!	#NULL!	#NULL!	#NULL!	#NULL!	#NULL!	#NULL!	#NULL!	#NULL!	#NULL!	#NULL!	#NULL!	#NULL!	#NULL!	#NULL!	#NULL!	#NULL!	#NULL!	#NULL!	#NULL!	#NULL!
720	1	2	11	0	30	1	0	0	99	0	0	0	0	0	0	0	0	0	0	0	0	0	0	0		#NULL!	#NULL!	#NULL!	#NULL!	#NULL!	#NULL!	#NULL!	#NULL!	#NULL!	#NULL!	#NULL!	#NULL!	#NULL!	#NULL!	#NULL!	#NULL!	#NULL!	#NULL!	#NULL!	#NULL!	#NULL!	#NULL!	#NULL!	#NULL!
721	1	2	12	0	45	1	0	0	99	0	0	0	0	0	0	0	0	0	0	0	0	0	0	0		#NULL!	#NULL!	#NULL!	#NULL!	#NULL!	#NULL!	#NULL!	#NULL!	#NULL!	#NULL!	#NULL!	#NULL!	#NULL!	#NULL!	#NULL!	#NULL!	#NULL!	#NULL!	#NULL!	#NULL!	#NULL!	#NULL!	#NULL!	#NULL!
722	1	2	11	1	37	1	0	0	0	0	0	0	0	0	0	0	0	0	0	0	0	0	0	0		#NULL!	#NULL!	#NULL!	#NULL!	#NULL!	#NULL!	#NULL!	#NULL!	#NULL!	#NULL!	#NULL!	#NULL!	#NULL!	#NULL!	#NULL!	#NULL!	#NULL!	#NULL!	#NULL!	#NULL!	#NULL!	#NULL!	#NULL!	#NULL!
723	1	2	10	0	31	1	0	0	99	0	0	0	0	0	0	0	0	0	0	0	0	0	0	0		#NULL!	#NULL!	#NULL!	#NULL!	#NULL!	#NULL!	#NULL!	#NULL!	#NULL!	#NULL!	#NULL!	#NULL!	#NULL!	#NULL!	#NULL!	#NULL!	#NULL!	#NULL!	#NULL!	#NULL!	#NULL!	#NULL!	#NULL!	#NULL!
724	1	2	12	1	40	1	0	0	1	0	0	0	0	0	0	0	0	0	0	0	0	0	0	0		#NULL!	#NULL!	#NULL!	#NULL!	#NULL!	#NULL!	#NULL!	#NULL!	#NULL!	#NULL!	#NULL!	#NULL!	#NULL!	#NULL!	#NULL!	#NULL!	#NULL!	#NULL!	#NULL!	#NULL!	#NULL!	#NULL!	#NULL!	#NULL!
725	1	2	11	0	21	1	0	0	99	0	0	0	0	0	0	0	0	0	0	0	0	0	0	0		#NULL!	#NULL!	#NULL!	#NULL!	#NULL!	#NULL!	#NULL!	#NULL!	#NULL!	#NULL!	#NULL!	#NULL!	#NULL!	#NULL!	#NULL!	#NULL!	#NULL!	#NULL!	#NULL!	#NULL!	#NULL!	#NULL!	#NULL!	#NULL!
726	1	2	10	0	40	1	0	0	99	0	0	0	0	0	0	0	0	0	0	0	0	0	0	0		#NULL!	#NULL!	#NULL!	#NULL!	#NULL!	#NULL!	#NULL!	#NULL!	#NULL!	#NULL!	#NULL!	#NULL!	#NULL!	#NULL!	#NULL!	#NULL!	#NULL!	#NULL!	#NULL!	#NULL!	#NULL!	#NULL!	#NULL!	#NULL!
727	1	2	12	0	40	1	0	0	99	0	0	0	0	0	0	0	0	0	0	0	0	0	0	0		#NULL!	#NULL!	#NULL!	#NULL!	#NULL!	#NULL!	#NULL!	#NULL!	#NULL!	#NULL!	#NULL!	#NULL!	#NULL!	#NULL!	#NULL!	#NULL!	#NULL!	#NULL!	#NULL!	#NULL!	#NULL!	#NULL!	#NULL!	#NULL!
728	1	2	12	0	30	1	0	0	99	0	0	0	0	0	0	0	0	0	0	0	0	0	0	0		#NULL!	#NULL!	#NULL!	#NULL!	#NULL!	#NULL!	#NULL!	#NULL!	#NULL!	#NULL!	#NULL!	#NULL!	#NULL!	#NULL!	#NULL!	#NULL!	#NULL!	#NULL!	#NULL!	#NULL!	#NULL!	#NULL!	#NULL!	#NULL!
729	1	2	12	0	21	1	0	0	99	0	0	0	0	0	0	0	0	0	0	0	0	0	0	0		#NULL!	#NULL!	#NULL!	#NULL!	#NULL!	#NULL!	#NULL!	#NULL!	#NULL!	#NULL!	#NULL!	#NULL!	#NULL!	#NULL!	#NULL!	#NULL!	#NULL!	#NULL!	#NULL!	#NULL!	#NULL!	#NULL!	#NULL!	#NULL!
730	1	2	11	1	33	1	0	1	0	0	0	0	0	0	0	0	0	0	0	0	0	0	0	0		#NULL!	#NULL!	#NULL!	#NULL!	#NULL!	#NULL!	#NULL!	#NULL!	#NULL!	#NULL!	#NULL!	#NULL!	#NULL!	#NULL!	#NULL!	#NULL!	#NULL!	#NULL!	#NULL!	#NULL!	#NULL!	#NULL!	#NULL!	#NULL!
731	1	2	14	1	46	1	0	0	1	0	0	0	0	0	0	0	0	0	0	0	0	0	0	0		#NULL!	#NULL!	#NULL!	#NULL!	#NULL!	#NULL!	#NULL!	#NULL!	#NULL!	#NULL!	#NULL!	#NULL!	#NULL!	#NULL!	#NULL!	#NULL!	#NULL!	#NULL!	#NULL!	#NULL!	#NULL!	#NULL!	#NULL!	#NULL!
732	1	2	12	0	45	1	0	0	99	0	0	0	0	0	0	0	0	0	0	0	0	0	0	0		#NULL!	#NULL!	#NULL!	#NULL!	#NULL!	#NULL!	#NULL!	#NULL!	#NULL!	#NULL!	#NULL!	#NULL!	#NULL!	#NULL!	#NULL!	#NULL!	#NULL!	#NULL!	#NULL!	#NULL!	#NULL!	#NULL!	#NULL!	#NULL!
733	1	2	11	0	48	1	0	0	99	1	1	0	1	1	1	1	1	1	0	1	0	0	1	1	3	2	2	2	#NULL!	#NULL!	46	47	1	0	48	1	0	1	0	0	0	5	0	0	12	2	0	5	0
734	1	2	12	1	33	1	0	1	1	1	0	0	0	0	1	0	0	0	0	1	0	0	1	0	2	0	2	1	4	1	45	47	0	0	50	0	0	1	0	0	0	2	0	0	9	0	0	9	0
735	1	2	12	1	56	1	0	0	1	1	0	0	0	1	1	1	1	0	0	0	0	0	0	0	3	2	2	0	2	3	45	45	1	0	45	1	0	0	0	0	0	3	3	0	10	0	0	10	2
736	1	2	11	0	45	1	0	0	99	1	0	0	1	0	0	1	1	0	1	0	0	0	1	1	3	3	1	2	5	3	45	48	0	0	50	0	0	1	0	0	0	4	0	0	8	0	0	10	0
737	1	2	14	0	36	1	0	0	99	1	0	1	0	1	0	0	1	0	0	0	0	0	1	0	3	2	2	2	2	1	60	65	0	0	69	1	0	1	0	0	0	3	2	0	8	0	0	9	1
738	1	2	11	1	48	1	0	0	0	1	0	0	1	1	1	1	0	0	0	0	0	0	1	1	3	2	2	2	3	2	50	52	1	0	53	1	0	1	1	1	0	4	0	0	8	2	0	10	1
739	1	2	14	0	999	1	0	0	99	1	0	0	0	0	1	0	0	0	0	0	0	0	0	0	3	2	2	0	5	5	52	56	1	0	58	1	0	0	0	0	0	2	0	0	7	0	0	9	0
740	1	2	13	1	49	1	0	0	1	0	0	0	0	0	0	0	0	0	0	0	0	0	0	0		#NULL!	#NULL!	#NULL!	#NULL!	#NULL!	#NULL!	#NULL!	#NULL!	#NULL!	#NULL!	#NULL!	#NULL!	#NULL!	#NULL!	#NULL!	#NULL!	#NULL!	#NULL!	#NULL!	#NULL!	#NULL!	#NULL!	#NULL!	#NULL!
741	1	2	10	1	34	1	0	0	0	0	0	0	0	0	0	0	0	0	0	0	0	0	0	0		#NULL!	#NULL!	#NULL!	#NULL!	#NULL!	#NULL!	#NULL!	#NULL!	#NULL!	#NULL!	#NULL!	#NULL!	#NULL!	#NULL!	#NULL!	#NULL!	#NULL!	#NULL!	#NULL!	#NULL!	#NULL!	#NULL!	#NULL!	#NULL!
742	1	2	12	0	41	1	0	0	99	0	0	0	0	0	0	0	0	0	0	0	0	0	0	0		#NULL!	#NULL!	#NULL!	#NULL!	#NULL!	#NULL!	#NULL!	#NULL!	#NULL!	#NULL!	#NULL!	#NULL!	#NULL!	#NULL!	#NULL!	#NULL!	#NULL!	#NULL!	#NULL!	#NULL!	#NULL!	#NULL!	#NULL!	#NULL!
743	1	2	12	1	26	1	0	0	1	0	0	0	0	0	0	0	0	0	0	0	0	0	0	0		#NULL!	#NULL!	#NULL!	#NULL!	#NULL!	#NULL!	#NULL!	#NULL!	#NULL!	#NULL!	#NULL!	#NULL!	#NULL!	#NULL!	#NULL!	#NULL!	#NULL!	#NULL!	#NULL!	#NULL!	#NULL!	#NULL!	#NULL!	#NULL!
744	1	2	11	1	38	1	0	0	1	0	0	0	0	0	0	0	0	0	0	0	0	0	0	0		#NULL!	#NULL!	#NULL!	#NULL!	#NULL!	#NULL!	#NULL!	#NULL!	#NULL!	#NULL!	#NULL!	#NULL!	#NULL!	#NULL!	#NULL!	#NULL!	#NULL!	#NULL!	#NULL!	#NULL!	#NULL!	#NULL!	#NULL!	#NULL!
745	1	2	11	1	56	1	0	0	1	1	1	0	0	0	0	1	1	1	0	0	0	0	0	0	0	0	0	0	2	2	54	60	0	0	62	0	0	0	0	0	0	6	3	0	11	0	0	10	0
746	1	2	13	1	44	1	0	0	1	1	0	0	0	1	1	1	1	0	0	0	0	0	0	0	1	2	0	0	1	7	52	55	0	0	57	0	0	0	0	0	0	1	0	0	7	0	0	7	0
747	1	2	12	0	42	1	0	0	99	1	0	0	0	0	1	1	0	0	0	0	0	0	0	0	1	2	0	0	2	1	43	46	0	0	47	0	0	0	0	0	0	5	0	0	9	0	0	9	0
748	1	2	11	1	26	1	0	0	0	0	0	0	0	0	0	0	0	0	0	0	0	0	0	0		#NULL!	#NULL!	#NULL!	#NULL!	#NULL!	#NULL!	#NULL!	#NULL!	#NULL!	#NULL!	#NULL!	#NULL!	#NULL!	#NULL!	#NULL!	#NULL!	#NULL!	#NULL!	#NULL!	#NULL!	#NULL!	#NULL!	#NULL!	#NULL!
749	1	2	11	1	36	1	0	0	1	1	0	0	0	1	1	0	1	0	0	0	0	0	0	0	1	1	0	0	4	2	44	46	0	1	47	0	1	0	0	0	0	5	0	0	10	0	0	10	0
750	1	2	11	0	32	1	0	0	99	0	0	0	0	0	0	0	0	0	0	0	0	0	0	0		#NULL!	#NULL!	#NULL!	#NULL!	#NULL!	#NULL!	#NULL!	#NULL!	#NULL!	#NULL!	#NULL!	#NULL!	#NULL!	#NULL!	#NULL!	#NULL!	#NULL!	#NULL!	#NULL!	#NULL!	#NULL!	#NULL!	#NULL!	#NULL!
751	1	2	11	0	37	1	0	0	99	0	0	0	0	0	0	0	0	0	0	0	0	0	0	0		#NULL!	#NULL!	#NULL!	#NULL!	#NULL!	#NULL!	#NULL!	#NULL!	#NULL!	#NULL!	#NULL!	#NULL!	#NULL!	#NULL!	#NULL!	#NULL!	#NULL!	#NULL!	#NULL!	#NULL!	#NULL!	#NULL!	#NULL!	#NULL!
752	1	2	11	1	28	1	0	0	0	0	0	0	0	0	0	0	0	0	0	0	0	0	0	0		#NULL!	#NULL!	#NULL!	#NULL!	#NULL!	#NULL!	#NULL!	#NULL!	#NULL!	#NULL!	#NULL!	#NULL!	#NULL!	#NULL!	#NULL!	#NULL!	#NULL!	#NULL!	#NULL!	#NULL!	#NULL!	#NULL!	#NULL!	#NULL!
753	1	2	11	0	999	1	0	0	99	0	0	0	0	0	0	0	0	0	0	0	0	0	0	0		#NULL!	#NULL!	#NULL!	#NULL!	#NULL!	#NULL!	#NULL!	#NULL!	#NULL!	#NULL!	#NULL!	#NULL!	#NULL!	#NULL!	#NULL!	#NULL!	#NULL!	#NULL!	#NULL!	#NULL!	#NULL!	#NULL!	#NULL!	#NULL!
754	1	2	11	1	30	1	0	0	1	0	0	0	0	0	0	0	0	0	0	0	0	0	0	0		#NULL!	#NULL!	#NULL!	#NULL!	#NULL!	#NULL!	#NULL!	#NULL!	#NULL!	#NULL!	#NULL!	#NULL!	#NULL!	#NULL!	#NULL!	#NULL!	#NULL!	#NULL!	#NULL!	#NULL!	#NULL!	#NULL!	#NULL!	#NULL!
755	1	2	10	0	30	1	0	0	99	0	0	0	0	0	0	0	0	0	0	0	0	0	0	0		#NULL!	#NULL!	#NULL!	#NULL!	#NULL!	#NULL!	#NULL!	#NULL!	#NULL!	#NULL!	#NULL!	#NULL!	#NULL!	#NULL!	#NULL!	#NULL!	#NULL!	#NULL!	#NULL!	#NULL!	#NULL!	#NULL!	#NULL!	#NULL!
756	1	2	11	1	34	1	0	0	0	0	0	0	0	0	0	0	0	0	0	0	0	0	0	0		#NULL!	#NULL!	#NULL!	#NULL!	#NULL!	#NULL!	#NULL!	#NULL!	#NULL!	#NULL!	#NULL!	#NULL!	#NULL!	#NULL!	#NULL!	#NULL!	#NULL!	#NULL!	#NULL!	#NULL!	#NULL!	#NULL!	#NULL!	#NULL!
757	1	2	10	0	25	1	0	0	99	0	0	0	0	0	0	0	0	0	0	0	0	0	0	0		#NULL!	#NULL!	#NULL!	#NULL!	#NULL!	#NULL!	#NULL!	#NULL!	#NULL!	#NULL!	#NULL!	#NULL!	#NULL!	#NULL!	#NULL!	#NULL!	#NULL!	#NULL!	#NULL!	#NULL!	#NULL!	#NULL!	#NULL!	#NULL!
758	1	2	11	0	51	1	0	0	99	0	0	0	0	0	0	0	0	0	0	0	0	0	0	0		#NULL!	#NULL!	#NULL!	#NULL!	#NULL!	#NULL!	#NULL!	#NULL!	#NULL!	#NULL!	#NULL!	#NULL!	#NULL!	#NULL!	#NULL!	#NULL!	#NULL!	#NULL!	#NULL!	#NULL!	#NULL!	#NULL!	#NULL!	#NULL!
759	1	2	11	1	55	0	1	0	0	1	1	0	1	1	0	1	1	1	0	0	0	0	0	1	0	0	0	0	4	2	56	59	1	0	62	1	0	0	0	0	0	5	3	0	8	2	0	10	1
760	1	2	12	0	29	1	0	0	99	0	0	0	0	0	0	0	0	0	0	0	0	0	0	0		#NULL!	#NULL!	#NULL!	#NULL!	#NULL!	#NULL!	#NULL!	#NULL!	#NULL!	#NULL!	#NULL!	#NULL!	#NULL!	#NULL!	#NULL!	#NULL!	#NULL!	#NULL!	#NULL!	#NULL!	#NULL!	#NULL!	#NULL!	#NULL!
761	1	2	10	1	35	1	1	0	0	0	0	0	0	0	0	0	0	0	0	0	0	0	0	0		#NULL!	#NULL!	#NULL!	#NULL!	#NULL!	#NULL!	#NULL!	#NULL!	#NULL!	#NULL!	#NULL!	#NULL!	#NULL!	#NULL!	#NULL!	#NULL!	#NULL!	#NULL!	#NULL!	#NULL!	#NULL!	#NULL!	#NULL!	#NULL!
762	1	2	11	0	34	1	0	0	99	0	0	0	0	0	0	0	0	0	0	0	0	0	0	0		#NULL!	#NULL!	#NULL!	#NULL!	#NULL!	#NULL!	#NULL!	#NULL!	#NULL!	#NULL!	#NULL!	#NULL!	#NULL!	#NULL!	#NULL!	#NULL!	#NULL!	#NULL!	#NULL!	#NULL!	#NULL!	#NULL!	#NULL!	#NULL!
763	1	2	11	0	58	1	1	1	99	0	0	0	0	0	0	0	0	0	0	0	0	0	0	0		#NULL!	#NULL!	#NULL!	#NULL!	#NULL!	#NULL!	#NULL!	#NULL!	#NULL!	#NULL!	#NULL!	#NULL!	#NULL!	#NULL!	#NULL!	#NULL!	#NULL!	#NULL!	#NULL!	#NULL!	#NULL!	#NULL!	#NULL!	#NULL!
764	1	2	12	0	51	1	1	1	99	1	0	0	0	0	0	1	1	0	1	0	0	0	0	0	0	0	0	0	5	2	45	50	0	0	52	0	1	0	0	0	0	4	0	0	9	2	0	10	1
765	1	2	10	0	44	1	0	0	99	1	0	0	0	1	0	0	1	0	0	0	0	0	0	0	0	0	0	0	5	1	39	41	0	1	42	0	1	0	0	0	0	5	0	0	10	0	0	12	0
766	1	2	11	0	38	1	0	0	99	1	0	0	0	1	0	0	0	0	0	0	0	0	0	0	0	0	0	0	3	2	44	55	0	1	56	0	1	0	0	0	0	7	0	0	10	0	0	10	1
767	1	2	10	1	35	1	0	0	0	1	0	0	0	0	0	0	1	0	0	0	0	0	0	0	0	0	0	0	2	2	46	47	1	0	48	1	0	0	0	0	0	5	0	0	9	0	0	7	0
768	1	2	11	0	43	1	0	0	99	0	0	0	0	0	0	0	0	0	0	0	0	0	0	0		#NULL!	#NULL!	#NULL!	#NULL!	#NULL!	#NULL!	#NULL!	#NULL!	#NULL!	#NULL!	#NULL!	#NULL!	#NULL!	#NULL!	#NULL!	#NULL!	#NULL!	#NULL!	#NULL!	#NULL!	#NULL!	#NULL!	#NULL!	#NULL!
769	1	2	12	0	35	1	0	0	99	1	0	0	0	1	0	0	0	0	0	0	0	0	1	0	0	0	0	2	#NULL!	#NULL!	51	53	0	0	54	0	0	1	0	0	0	5	0	0	14	0	0	14	1
770	1	2	11	0	48	1	0	0	99	0	0	0	0	0	0	0	0	0	0	0	0	0	0	0		#NULL!	#NULL!	#NULL!	#NULL!	#NULL!	#NULL!	#NULL!	#NULL!	#NULL!	#NULL!	#NULL!	#NULL!	#NULL!	#NULL!	#NULL!	#NULL!	#NULL!	#NULL!	#NULL!	#NULL!	#NULL!	#NULL!	#NULL!	#NULL!
771	1	2	10	0	999	1	0	0	99	0	0	0	0	0	0	0	0	0	0	0	0	0	0	0		#NULL!	#NULL!	#NULL!	#NULL!	#NULL!	#NULL!	#NULL!	#NULL!	#NULL!	#NULL!	#NULL!	#NULL!	#NULL!	#NULL!	#NULL!	#NULL!	#NULL!	#NULL!	#NULL!	#NULL!	#NULL!	#NULL!	#NULL!	#NULL!
772	1	2	10	0	999	1	0	0	99	0	0	0	0	0	0	0	0	0	0	0	0	0	0	0		#NULL!	#NULL!	#NULL!	#NULL!	#NULL!	#NULL!	#NULL!	#NULL!	#NULL!	#NULL!	#NULL!	#NULL!	#NULL!	#NULL!	#NULL!	#NULL!	#NULL!	#NULL!	#NULL!	#NULL!	#NULL!	#NULL!	#NULL!	#NULL!
773	1	2	11	0	43	1	0	0	99	0	0	0	0	0	0	0	0	0	0	0	0	0	0	0		#NULL!	#NULL!	#NULL!	#NULL!	#NULL!	#NULL!	#NULL!	#NULL!	#NULL!	#NULL!	#NULL!	#NULL!	#NULL!	#NULL!	#NULL!	#NULL!	#NULL!	#NULL!	#NULL!	#NULL!	#NULL!	#NULL!	#NULL!	#NULL!
774	1	2	13	0	34	1	0	0	99	1	0	0	0	0	0	0	1	0	0	0	0	0	0	0	0	0	0	0	2	1	54	56	0	0	57	0	0	0	0	0	0	10	0	0	10	0	0	10	0
775	1	2	12	1	61	1	0	0	1	1	0	0	0	0	0	1	1	0	0	0	0	0	0	0	0	0	0	0	4	2	53	55	1	0	57	1	0	0	0	0	0	5	0	0	11	2	0	9	1
776	1	2	11	0	46	1	0	0	99	1	0	0	0	1	0	0	0	0	0	0	0	0	0	0	0	0	0	0	4	4	51	52	0	0	54	1	0	0	0	0	0	5	0	0	10	0	0	10	0
777	1	2	12	0	52	1	0	0	99	1	0	0	0	1	0	1	1	0	0	0	0	0	1	0	0	0	0	0	2	2	45	47	0	0	50	0	0	1	1	0	0	7	0	0	10	0	0	10	0
778	1	2	12	0	44	1	0	1	99	1	0	0	0	1	0	0	0	0	1	1	0	0	1	0	0	0	0	2	4	3	47	50	0	0	52	0	0	0	1	0	0	8	0	0	11	2	0	10	0
779	1	2	13	0	35	1	0	0	99	0	0	0	0	0	0	0	0	0	0	0	0	0	0	0		#NULL!	#NULL!	#NULL!	#NULL!	#NULL!	#NULL!	#NULL!	#NULL!	#NULL!	#NULL!	#NULL!	#NULL!	#NULL!	#NULL!	#NULL!	#NULL!	#NULL!	#NULL!	#NULL!	#NULL!	#NULL!	#NULL!	#NULL!	#NULL!
780	1	2	12	0	40	1	0	0	99	0	0	0	0	0	0	0	0	0	0	0	0	0	0	0		#NULL!	#NULL!	#NULL!	#NULL!	#NULL!	#NULL!	#NULL!	#NULL!	#NULL!	#NULL!	#NULL!	#NULL!	#NULL!	#NULL!	#NULL!	#NULL!	#NULL!	#NULL!	#NULL!	#NULL!	#NULL!	#NULL!	#NULL!	#NULL!
781	1	2	13	0	25	1	0	0	99	0	0	0	0	0	0	0	0	0	0	0	0	0	0	0		#NULL!	#NULL!	#NULL!	#NULL!	#NULL!	#NULL!	#NULL!	#NULL!	#NULL!	#NULL!	#NULL!	#NULL!	#NULL!	#NULL!	#NULL!	#NULL!	#NULL!	#NULL!	#NULL!	#NULL!	#NULL!	#NULL!	#NULL!	#NULL!
782	1	2	11	1	29	1	0	0	0	0	0	0	0	0	0	0	0	0	0	0	0	0	0	0		#NULL!	#NULL!	#NULL!	#NULL!	#NULL!	#NULL!	#NULL!	#NULL!	#NULL!	#NULL!	#NULL!	#NULL!	#NULL!	#NULL!	#NULL!	#NULL!	#NULL!	#NULL!	#NULL!	#NULL!	#NULL!	#NULL!	#NULL!	#NULL!
783	1	2	12	1	42	1	0	0	0	0	0	0	0	0	0	0	0	0	0	0	0	0	0	0		#NULL!	#NULL!	#NULL!	#NULL!	#NULL!	#NULL!	#NULL!	#NULL!	#NULL!	#NULL!	#NULL!	#NULL!	#NULL!	#NULL!	#NULL!	#NULL!	#NULL!	#NULL!	#NULL!	#NULL!	#NULL!	#NULL!	#NULL!	#NULL!
784	1	2	13	1	55	1	0	1	1	1	0	1	0	0	1	1	1	0	1	0	0	0	1	0	1	2	2	2	#NULL!	#NULL!	35	44	1	1	45	1	1	1	0	0	0	4	3	0	9	2	2	6	1
785	1	2	10	0	18	1	0	0	99	0	0	0	0	0	0	0	0	0	0	0	0	0	0	0		#NULL!	#NULL!	#NULL!	#NULL!	#NULL!	#NULL!	#NULL!	#NULL!	#NULL!	#NULL!	#NULL!	#NULL!	#NULL!	#NULL!	#NULL!	#NULL!	#NULL!	#NULL!	#NULL!	#NULL!	#NULL!	#NULL!	#NULL!	#NULL!
786	1	2	12	0	29	1	0	0	99	0	0	0	0	0	0	0	0	0	0	0	0	0	0	0		#NULL!	#NULL!	#NULL!	#NULL!	#NULL!	#NULL!	#NULL!	#NULL!	#NULL!	#NULL!	#NULL!	#NULL!	#NULL!	#NULL!	#NULL!	#NULL!	#NULL!	#NULL!	#NULL!	#NULL!	#NULL!	#NULL!	#NULL!	#NULL!
787	1	2	11	1	32	1	0	0	0	0	0	0	0	0	0	0	0	0	0	0	0	0	0	0		#NULL!	#NULL!	#NULL!	#NULL!	#NULL!	#NULL!	#NULL!	#NULL!	#NULL!	#NULL!	#NULL!	#NULL!	#NULL!	#NULL!	#NULL!	#NULL!	#NULL!	#NULL!	#NULL!	#NULL!	#NULL!	#NULL!	#NULL!	#NULL!
788	1	2	11	1	31	1	0	0	0	0	0	0	0	0	0	0	0	0	0	0	0	0	0	0		#NULL!	#NULL!	#NULL!	#NULL!	#NULL!	#NULL!	#NULL!	#NULL!	#NULL!	#NULL!	#NULL!	#NULL!	#NULL!	#NULL!	#NULL!	#NULL!	#NULL!	#NULL!	#NULL!	#NULL!	#NULL!	#NULL!	#NULL!	#NULL!
789	1	2	11	1	32	1	0	0	0	0	0	0	0	0	0	0	0	0	0	0	0	0	0	0		#NULL!	#NULL!	#NULL!	#NULL!	#NULL!	#NULL!	#NULL!	#NULL!	#NULL!	#NULL!	#NULL!	#NULL!	#NULL!	#NULL!	#NULL!	#NULL!	#NULL!	#NULL!	#NULL!	#NULL!	#NULL!	#NULL!	#NULL!	#NULL!
790	1	2	11	1	53	1	0	0	1	0	0	0	0	0	0	0	0	0	0	0	0	0	0	0		#NULL!	#NULL!	#NULL!	#NULL!	#NULL!	#NULL!	#NULL!	#NULL!	#NULL!	#NULL!	#NULL!	#NULL!	#NULL!	#NULL!	#NULL!	#NULL!	#NULL!	#NULL!	#NULL!	#NULL!	#NULL!	#NULL!	#NULL!	#NULL!
791	1	2	10	0	38	1	0	0	99	0	0	0	0	0	0	0	0	0	0	0	0	0	0	0		#NULL!	#NULL!	#NULL!	#NULL!	#NULL!	#NULL!	#NULL!	#NULL!	#NULL!	#NULL!	#NULL!	#NULL!	#NULL!	#NULL!	#NULL!	#NULL!	#NULL!	#NULL!	#NULL!	#NULL!	#NULL!	#NULL!	#NULL!	#NULL!
792	1	2	11	1	38	1	1	0	1	0	0	0	0	0	0	0	0	0	0	0	0	0	0	0		#NULL!	#NULL!	#NULL!	#NULL!	#NULL!	#NULL!	#NULL!	#NULL!	#NULL!	#NULL!	#NULL!	#NULL!	#NULL!	#NULL!	#NULL!	#NULL!	#NULL!	#NULL!	#NULL!	#NULL!	#NULL!	#NULL!	#NULL!	#NULL!
793	1	2	10	1	37	1	0	0	1	0	0	0	0	0	0	0	0	0	0	0	0	0	0	0		#NULL!	#NULL!	#NULL!	#NULL!	#NULL!	#NULL!	#NULL!	#NULL!	#NULL!	#NULL!	#NULL!	#NULL!	#NULL!	#NULL!	#NULL!	#NULL!	#NULL!	#NULL!	#NULL!	#NULL!	#NULL!	#NULL!	#NULL!	#NULL!
794	1	2	10	1	34	1	0	0	0	0	0	0	0	0	0	0	0	0	0	0	0	0	0	0		#NULL!	#NULL!	#NULL!	#NULL!	#NULL!	#NULL!	#NULL!	#NULL!	#NULL!	#NULL!	#NULL!	#NULL!	#NULL!	#NULL!	#NULL!	#NULL!	#NULL!	#NULL!	#NULL!	#NULL!	#NULL!	#NULL!	#NULL!	#NULL!
795	1	2	10	1	41	0	0	0	0	0	0	0	0	0	0	0	0	0	0	0	0	0	0	0		#NULL!	#NULL!	#NULL!	#NULL!	#NULL!	#NULL!	#NULL!	#NULL!	#NULL!	#NULL!	#NULL!	#NULL!	#NULL!	#NULL!	#NULL!	#NULL!	#NULL!	#NULL!	#NULL!	#NULL!	#NULL!	#NULL!	#NULL!	#NULL!
796	1	2	12	1	41	1	0	0	1	1	0	0	0	0	1	1	1	0	0	0	0	0	1	0	3	2	2	2	6	3	44	50	0	1	51	0	1	1	0	0	0	5	0	0	10	0	0	10	0
797	1	2	12	1	36	1	0	0	1	0	0	0	0	0	0	0	0	0	0	0	0	0	0	0		#NULL!	#NULL!	#NULL!	#NULL!	#NULL!	#NULL!	#NULL!	#NULL!	#NULL!	#NULL!	#NULL!	#NULL!	#NULL!	#NULL!	#NULL!	#NULL!	#NULL!	#NULL!	#NULL!	#NULL!	#NULL!	#NULL!	#NULL!	#NULL!
798	1	2	13	1	38	1	0	0	1	1	0	0	0	0	0	0	1	1	0	0	0	0	0	0	0	0	0	0	2	2	49	52	0	0	55	1	0	0	0	0	0	4	0	0	8	0	0	9	0
799	1	2	13	1	27	1	0	1	0	0	0	0	0	0	0	0	0	0	0	0	0	0	0	0		#NULL!	#NULL!	#NULL!	#NULL!	#NULL!	#NULL!	#NULL!	#NULL!	#NULL!	#NULL!	#NULL!	#NULL!	#NULL!	#NULL!	#NULL!	#NULL!	#NULL!	#NULL!	#NULL!	#NULL!	#NULL!	#NULL!	#NULL!	#NULL!
800	1	2	11	0	44	1	0	0	99	0	0	0	0	0	0	0	0	0	0	0	0	0	0	0		#NULL!	#NULL!	#NULL!	#NULL!	#NULL!	#NULL!	#NULL!	#NULL!	#NULL!	#NULL!	#NULL!	#NULL!	#NULL!	#NULL!	#NULL!	#NULL!	#NULL!	#NULL!	#NULL!	#NULL!	#NULL!	#NULL!	#NULL!	#NULL!
801	1	2	12	1	31	1	0	0	1	0	0	0	0	0	0	0	0	0	0	0	0	0	0	0		#NULL!	#NULL!	#NULL!	#NULL!	#NULL!	#NULL!	#NULL!	#NULL!	#NULL!	#NULL!	#NULL!	#NULL!	#NULL!	#NULL!	#NULL!	#NULL!	#NULL!	#NULL!	#NULL!	#NULL!	#NULL!	#NULL!	#NULL!	#NULL!
802	1	2	11	0	47	1	0	0	99	0	0	0	0	0	0	0	0	0	0	0	0	0	0	0		#NULL!	#NULL!	#NULL!	#NULL!	#NULL!	#NULL!	#NULL!	#NULL!	#NULL!	#NULL!	#NULL!	#NULL!	#NULL!	#NULL!	#NULL!	#NULL!	#NULL!	#NULL!	#NULL!	#NULL!	#NULL!	#NULL!	#NULL!	#NULL!
803	1	2	10	1	31	1	0	0	0	0	0	0	0	0	0	0	0	0	0	0	0	0	0	0		#NULL!	#NULL!	#NULL!	#NULL!	#NULL!	#NULL!	#NULL!	#NULL!	#NULL!	#NULL!	#NULL!	#NULL!	#NULL!	#NULL!	#NULL!	#NULL!	#NULL!	#NULL!	#NULL!	#NULL!	#NULL!	#NULL!	#NULL!	#NULL!
804	1	2	12	1	38	1	0	0	0	0	0	0	0	0	0	0	0	0	0	0	0	0	0	0		#NULL!	#NULL!	#NULL!	#NULL!	#NULL!	#NULL!	#NULL!	#NULL!	#NULL!	#NULL!	#NULL!	#NULL!	#NULL!	#NULL!	#NULL!	#NULL!	#NULL!	#NULL!	#NULL!	#NULL!	#NULL!	#NULL!	#NULL!	#NULL!
805	1	2	10	1	33	1	0	0	0	0	0	0	0	0	0	0	0	0	0	0	0	0	0	0		#NULL!	#NULL!	#NULL!	#NULL!	#NULL!	#NULL!	#NULL!	#NULL!	#NULL!	#NULL!	#NULL!	#NULL!	#NULL!	#NULL!	#NULL!	#NULL!	#NULL!	#NULL!	#NULL!	#NULL!	#NULL!	#NULL!	#NULL!	#NULL!
806	1	2	11	0	41	1	0	0	99	0	0	0	0	0	0	0	0	0	0	0	0	0	0	0		#NULL!	#NULL!	#NULL!	#NULL!	#NULL!	#NULL!	#NULL!	#NULL!	#NULL!	#NULL!	#NULL!	#NULL!	#NULL!	#NULL!	#NULL!	#NULL!	#NULL!	#NULL!	#NULL!	#NULL!	#NULL!	#NULL!	#NULL!	#NULL!
807	1	2	11	0	30	1	0	0	99	0	0	0	0	0	0	0	0	0	0	0	0	0	0	0		#NULL!	#NULL!	#NULL!	#NULL!	#NULL!	#NULL!	#NULL!	#NULL!	#NULL!	#NULL!	#NULL!	#NULL!	#NULL!	#NULL!	#NULL!	#NULL!	#NULL!	#NULL!	#NULL!	#NULL!	#NULL!	#NULL!	#NULL!	#NULL!
808	1	2	12	1	52	1	0	0	1	1	0	0	1	0	0	0	0	1	0	1	0	0	0	0	0	0	0	0	5	4	45	50	1	0	50	0	0	0	0	0	0	4	0	0	9	0	0	9	0
809	1	2	12	0	41	1	0	0	99	0	0	0	0	0	0	0	0	0	0	0	0	0	0	0		#NULL!	#NULL!	#NULL!	#NULL!	#NULL!	#NULL!	#NULL!	#NULL!	#NULL!	#NULL!	#NULL!	#NULL!	#NULL!	#NULL!	#NULL!	#NULL!	#NULL!	#NULL!	#NULL!	#NULL!	#NULL!	#NULL!	#NULL!	#NULL!
810	1	2	11	1	29	1	0	0	0	0	0	0	0	0	0	0	0	0	0	0	0	0	0	0		#NULL!	#NULL!	#NULL!	#NULL!	#NULL!	#NULL!	#NULL!	#NULL!	#NULL!	#NULL!	#NULL!	#NULL!	#NULL!	#NULL!	#NULL!	#NULL!	#NULL!	#NULL!	#NULL!	#NULL!	#NULL!	#NULL!	#NULL!	#NULL!
811	1	2	11	0	38	1	0	0	99	0	0	0	0	0	0	0	0	0	0	0	0	0	0	0		#NULL!	#NULL!	#NULL!	#NULL!	#NULL!	#NULL!	#NULL!	#NULL!	#NULL!	#NULL!	#NULL!	#NULL!	#NULL!	#NULL!	#NULL!	#NULL!	#NULL!	#NULL!	#NULL!	#NULL!	#NULL!	#NULL!	#NULL!	#NULL!
812	1	2	11	1	37	0	0	0	0	1	0	0	0	1	0	0	0	0	0	0	0	0	0	0	0	0	0	0	1	1	54	56	0	0	58	1	0	0	0	0	0	6	0	0	10	0	0	9	0
813	1	2	14	0	26	1	0	0	99	0	0	0	0	0	0	0	0	0	0	0	0	0	0	0		#NULL!	#NULL!	#NULL!	#NULL!	#NULL!	#NULL!	#NULL!	#NULL!	#NULL!	#NULL!	#NULL!	#NULL!	#NULL!	#NULL!	#NULL!	#NULL!	#NULL!	#NULL!	#NULL!	#NULL!	#NULL!	#NULL!	#NULL!	#NULL!
814	1	2	12	1	31	1	0	0	0	0	0	0	0	0	0	0	0	0	0	0	0	0	0	0		#NULL!	#NULL!	#NULL!	#NULL!	#NULL!	#NULL!	#NULL!	#NULL!	#NULL!	#NULL!	#NULL!	#NULL!	#NULL!	#NULL!	#NULL!	#NULL!	#NULL!	#NULL!	#NULL!	#NULL!	#NULL!	#NULL!	#NULL!	#NULL!
815	1	2	12	0	32	1	0	0	99	0	0	0	0	0	0	0	0	0	0	0	0	0	0	0		#NULL!	#NULL!	#NULL!	#NULL!	#NULL!	#NULL!	#NULL!	#NULL!	#NULL!	#NULL!	#NULL!	#NULL!	#NULL!	#NULL!	#NULL!	#NULL!	#NULL!	#NULL!	#NULL!	#NULL!	#NULL!	#NULL!	#NULL!	#NULL!
816	1	2	11	1	49	1	0	0	0	1	0	0	0	1	0	0	1	0	0	1	0	0	1	0	0	0	0	2	5	4	47	50	0	0	51	0	0	1	1	0	0	5	3	0	12	0	0	10	0
817	1	2	11	1	33	1	0	0	1	1	0	0	0	1	0	0	0	0	0	0	0	0	1	0	0	0	0	2	3	4	49	50	0	0	51	0	0	1	1	0	0	5	3	0	10	0	0	8	0
818	1	2	12	0	30	1	0	0	99	1	0	0	0	1	0	0	0	0	0	0	0	0	0	0	0	0	0	0	5	3	50	51	1	0	52	1	0	0	0	0	1	10	0	0	10	0	0	10	0
819	1	2	11	1	30	1	0	0	0	0	0	0	0	0	0	0	0	0	0	0	0	0	0	0		#NULL!	#NULL!	#NULL!	#NULL!	#NULL!	#NULL!	#NULL!	#NULL!	#NULL!	#NULL!	#NULL!	#NULL!	#NULL!	#NULL!	#NULL!	#NULL!	#NULL!	#NULL!	#NULL!	#NULL!	#NULL!	#NULL!	#NULL!	#NULL!
820	1	2	13	0	36	1	0	0	99	0	0	0	0	0	0	0	0	0	0	0	0	0	0	0		#NULL!	#NULL!	#NULL!	#NULL!	#NULL!	#NULL!	#NULL!	#NULL!	#NULL!	#NULL!	#NULL!	#NULL!	#NULL!	#NULL!	#NULL!	#NULL!	#NULL!	#NULL!	#NULL!	#NULL!	#NULL!	#NULL!	#NULL!	#NULL!
821	1	2	11	0	38	1	0	0	99	0	0	0	0	0	0	0	0	0	0	0	0	0	0	0		#NULL!	#NULL!	#NULL!	#NULL!	#NULL!	#NULL!	#NULL!	#NULL!	#NULL!	#NULL!	#NULL!	#NULL!	#NULL!	#NULL!	#NULL!	#NULL!	#NULL!	#NULL!	#NULL!	#NULL!	#NULL!	#NULL!	#NULL!	#NULL!
822	1	2	11	0	30	1	0	0	99	0	0	0	0	0	0	0	0	0	0	0	0	0	0	0		#NULL!	#NULL!	#NULL!	#NULL!	#NULL!	#NULL!	#NULL!	#NULL!	#NULL!	#NULL!	#NULL!	#NULL!	#NULL!	#NULL!	#NULL!	#NULL!	#NULL!	#NULL!	#NULL!	#NULL!	#NULL!	#NULL!	#NULL!	#NULL!
823	1	2	11	0	34	1	0	0	99	0	0	0	0	0	0	0	0	0	0	0	0	0	0	0		#NULL!	#NULL!	#NULL!	#NULL!	#NULL!	#NULL!	#NULL!	#NULL!	#NULL!	#NULL!	#NULL!	#NULL!	#NULL!	#NULL!	#NULL!	#NULL!	#NULL!	#NULL!	#NULL!	#NULL!	#NULL!	#NULL!	#NULL!	#NULL!
824	1	2	11	0	48	1	0	0	99	0	0	0	0	0	0	0	0	0	0	0	0	0	0	0		#NULL!	#NULL!	#NULL!	#NULL!	#NULL!	#NULL!	#NULL!	#NULL!	#NULL!	#NULL!	#NULL!	#NULL!	#NULL!	#NULL!	#NULL!	#NULL!	#NULL!	#NULL!	#NULL!	#NULL!	#NULL!	#NULL!	#NULL!	#NULL!
825	1	2	10	1	35	1	0	0	0	0	0	0	0	0	0	0	0	0	0	0	0	0	0	0		#NULL!	#NULL!	#NULL!	#NULL!	#NULL!	#NULL!	#NULL!	#NULL!	#NULL!	#NULL!	#NULL!	#NULL!	#NULL!	#NULL!	#NULL!	#NULL!	#NULL!	#NULL!	#NULL!	#NULL!	#NULL!	#NULL!	#NULL!	#NULL!
826	1	2	14	0	48	1	0	0	99	0	0	0	0	0	0	0	0	0	0	0	0	0	0	0		#NULL!	#NULL!	#NULL!	#NULL!	#NULL!	#NULL!	#NULL!	#NULL!	#NULL!	#NULL!	#NULL!	#NULL!	#NULL!	#NULL!	#NULL!	#NULL!	#NULL!	#NULL!	#NULL!	#NULL!	#NULL!	#NULL!	#NULL!	#NULL!
827	1	2	13	1	38	1	0	0	1	0	0	0	0	0	0	0	0	0	0	0	0	0	0	0		#NULL!	#NULL!	#NULL!	#NULL!	#NULL!	#NULL!	#NULL!	#NULL!	#NULL!	#NULL!	#NULL!	#NULL!	#NULL!	#NULL!	#NULL!	#NULL!	#NULL!	#NULL!	#NULL!	#NULL!	#NULL!	#NULL!	#NULL!	#NULL!
828	1	2	11	1	49	1	0	0	0	0	0	0	0	0	0	0	0	0	0	0	0	0	0	0		#NULL!	#NULL!	#NULL!	#NULL!	#NULL!	#NULL!	#NULL!	#NULL!	#NULL!	#NULL!	#NULL!	#NULL!	#NULL!	#NULL!	#NULL!	#NULL!	#NULL!	#NULL!	#NULL!	#NULL!	#NULL!	#NULL!	#NULL!	#NULL!
829	1	2	11	1	38	1	0	0	0	0	0	0	0	0	0	0	0	0	0	0	0	0	0	0		#NULL!	#NULL!	#NULL!	#NULL!	#NULL!	#NULL!	#NULL!	#NULL!	#NULL!	#NULL!	#NULL!	#NULL!	#NULL!	#NULL!	#NULL!	#NULL!	#NULL!	#NULL!	#NULL!	#NULL!	#NULL!	#NULL!	#NULL!	#NULL!
830	1	2	12	1	54	1	0	0	1	1	0	1	0	0	0	0	0	0	0	0	0	0	1	0	0	0	0	2	-1	0	51	55	0	0	59	0	0	0	1	0	0	5	0	0	6	0	0	9	0
831	1	2	12	0	34	1	1	0	99	0	0	0	0	0	0	0	0	0	0	0	0	0	0	0		#NULL!	#NULL!	#NULL!	#NULL!	#NULL!	#NULL!	#NULL!	#NULL!	#NULL!	#NULL!	#NULL!	#NULL!	#NULL!	#NULL!	#NULL!	#NULL!	#NULL!	#NULL!	#NULL!	#NULL!	#NULL!	#NULL!	#NULL!	#NULL!
832	1	2	11	1	34	1	0	1	0	0	0	0	0	0	0	0	0	0	0	0	0	0	0	0		#NULL!	#NULL!	#NULL!	#NULL!	#NULL!	#NULL!	#NULL!	#NULL!	#NULL!	#NULL!	#NULL!	#NULL!	#NULL!	#NULL!	#NULL!	#NULL!	#NULL!	#NULL!	#NULL!	#NULL!	#NULL!	#NULL!	#NULL!	#NULL!
833	1	2	12	1	33	1	0	0	0	0	0	0	0	0	0	0	0	0	0	0	0	0	0	0		#NULL!	#NULL!	#NULL!	#NULL!	#NULL!	#NULL!	#NULL!	#NULL!	#NULL!	#NULL!	#NULL!	#NULL!	#NULL!	#NULL!	#NULL!	#NULL!	#NULL!	#NULL!	#NULL!	#NULL!	#NULL!	#NULL!	#NULL!	#NULL!
834	1	2	11	0	30	1	0	0	99	0	0	0	0	0	0	0	0	0	0	0	0	0	0	0		#NULL!	#NULL!	#NULL!	#NULL!	#NULL!	#NULL!	#NULL!	#NULL!	#NULL!	#NULL!	#NULL!	#NULL!	#NULL!	#NULL!	#NULL!	#NULL!	#NULL!	#NULL!	#NULL!	#NULL!	#NULL!	#NULL!	#NULL!	#NULL!
835	1	2	11	1	38	1	0	0	1	0	0	0	0	0	0	0	0	0	0	0	0	0	0	0		#NULL!	#NULL!	#NULL!	#NULL!	#NULL!	#NULL!	#NULL!	#NULL!	#NULL!	#NULL!	#NULL!	#NULL!	#NULL!	#NULL!	#NULL!	#NULL!	#NULL!	#NULL!	#NULL!	#NULL!	#NULL!	#NULL!	#NULL!	#NULL!
836	1	2	11	1	49	1	0	0	1	1	0	0	1	1	0	0	1	0	1	0	0	0	0	1	0	0	0	0	0	0	52	53	0	0	54	0	0	0	0	0	0	5	0	0	5	0	0	5	0
837	1	2	11	1	39	1	0	0	1	0	0	0	0	0	0	0	0	0	0	0	0	0	0	0		#NULL!	#NULL!	#NULL!	#NULL!	#NULL!	#NULL!	#NULL!	#NULL!	#NULL!	#NULL!	#NULL!	#NULL!	#NULL!	#NULL!	#NULL!	#NULL!	#NULL!	#NULL!	#NULL!	#NULL!	#NULL!	#NULL!	#NULL!	#NULL!
838	1	2	11	0	30	1	0	0	99	0	0	0	0	0	0	0	0	0	0	0	0	0	0	0		#NULL!	#NULL!	#NULL!	#NULL!	#NULL!	#NULL!	#NULL!	#NULL!	#NULL!	#NULL!	#NULL!	#NULL!	#NULL!	#NULL!	#NULL!	#NULL!	#NULL!	#NULL!	#NULL!	#NULL!	#NULL!	#NULL!	#NULL!	#NULL!
839	1	2	11	1	61	1	0	0	1	0	0	0	0	0	0	0	0	0	0	0	0	0	0	0		#NULL!	#NULL!	#NULL!	#NULL!	#NULL!	#NULL!	#NULL!	#NULL!	#NULL!	#NULL!	#NULL!	#NULL!	#NULL!	#NULL!	#NULL!	#NULL!	#NULL!	#NULL!	#NULL!	#NULL!	#NULL!	#NULL!	#NULL!	#NULL!
840	1	2	14	1	65	0	0	1	1	1	0	0	0	0	1	0	1	0	0	0	0	0	0	0	3	2	2	0	4	5	47	50	1	0	52	0	0	0	0	0	0	5	3	0	6	1	0	6	2
841	1	2	14	0	28	1	0	0	99	0	0	0	0	0	0	0	0	0	0	0	0	0	0	0		#NULL!	#NULL!	#NULL!	#NULL!	#NULL!	#NULL!	#NULL!	#NULL!	#NULL!	#NULL!	#NULL!	#NULL!	#NULL!	#NULL!	#NULL!	#NULL!	#NULL!	#NULL!	#NULL!	#NULL!	#NULL!	#NULL!	#NULL!	#NULL!
842	1	2	13	1	41	1	1	0	1	0	0	0	0	0	0	0	0	0	0	0	0	0	0	0		#NULL!	#NULL!	#NULL!	#NULL!	#NULL!	#NULL!	#NULL!	#NULL!	#NULL!	#NULL!	#NULL!	#NULL!	#NULL!	#NULL!	#NULL!	#NULL!	#NULL!	#NULL!	#NULL!	#NULL!	#NULL!	#NULL!	#NULL!	#NULL!
843	1	2	13	1	31	1	0	0	1	0	0	0	0	0	0	0	0	0	0	0	0	0	0	0		#NULL!	#NULL!	#NULL!	#NULL!	#NULL!	#NULL!	#NULL!	#NULL!	#NULL!	#NULL!	#NULL!	#NULL!	#NULL!	#NULL!	#NULL!	#NULL!	#NULL!	#NULL!	#NULL!	#NULL!	#NULL!	#NULL!	#NULL!	#NULL!
844	1	2	13	1	43	1	0	0	1	0	0	0	0	0	0	0	0	0	0	0	0	0	0	0		#NULL!	#NULL!	#NULL!	#NULL!	#NULL!	#NULL!	#NULL!	#NULL!	#NULL!	#NULL!	#NULL!	#NULL!	#NULL!	#NULL!	#NULL!	#NULL!	#NULL!	#NULL!	#NULL!	#NULL!	#NULL!	#NULL!	#NULL!	#NULL!
845	1	2	12	0	46	1	0	0	99	0	0	0	0	0	0	0	0	0	0	0	0	0	0	0		#NULL!	#NULL!	#NULL!	#NULL!	#NULL!	#NULL!	#NULL!	#NULL!	#NULL!	#NULL!	#NULL!	#NULL!	#NULL!	#NULL!	#NULL!	#NULL!	#NULL!	#NULL!	#NULL!	#NULL!	#NULL!	#NULL!	#NULL!	#NULL!
846	1	2	14	0	47	1	0	0	99	1	1	1	0	0	0	0	0	0	0	0	0	0	0	0	0	0	0	0	5	3	56	60	0	0	62	0	0	0	0	0	0	5	0	0	8	0	0	12	0
847	1	2	10	0	35	1	0	0	99	0	0	0	0	0	0	0	0	0	0	0	0	0	0	0		#NULL!	#NULL!	#NULL!	#NULL!	#NULL!	#NULL!	#NULL!	#NULL!	#NULL!	#NULL!	#NULL!	#NULL!	#NULL!	#NULL!	#NULL!	#NULL!	#NULL!	#NULL!	#NULL!	#NULL!	#NULL!	#NULL!	#NULL!	#NULL!
848	1	2	10	1	30	1	0	0	0	0	0	0	0	0	0	0	0	0	0	0	0	0	0	0		#NULL!	#NULL!	#NULL!	#NULL!	#NULL!	#NULL!	#NULL!	#NULL!	#NULL!	#NULL!	#NULL!	#NULL!	#NULL!	#NULL!	#NULL!	#NULL!	#NULL!	#NULL!	#NULL!	#NULL!	#NULL!	#NULL!	#NULL!	#NULL!
849	1	2	11	0	28	1	0	0	99	0	0	0	0	0	0	0	0	0	0	0	0	0	0	0		#NULL!	#NULL!	#NULL!	#NULL!	#NULL!	#NULL!	#NULL!	#NULL!	#NULL!	#NULL!	#NULL!	#NULL!	#NULL!	#NULL!	#NULL!	#NULL!	#NULL!	#NULL!	#NULL!	#NULL!	#NULL!	#NULL!	#NULL!	#NULL!
850	1	2	14	0	31	1	0	0	99	0	0	0	0	0	0	0	0	0	0	0	0	0	0	0		#NULL!	#NULL!	#NULL!	#NULL!	#NULL!	#NULL!	#NULL!	#NULL!	#NULL!	#NULL!	#NULL!	#NULL!	#NULL!	#NULL!	#NULL!	#NULL!	#NULL!	#NULL!	#NULL!	#NULL!	#NULL!	#NULL!	#NULL!	#NULL!
851	1	2	13	1	31	1	0	0	1	0	0	0	0	0	0	0	0	0	0	0	0	0	0	0		#NULL!	#NULL!	#NULL!	#NULL!	#NULL!	#NULL!	#NULL!	#NULL!	#NULL!	#NULL!	#NULL!	#NULL!	#NULL!	#NULL!	#NULL!	#NULL!	#NULL!	#NULL!	#NULL!	#NULL!	#NULL!	#NULL!	#NULL!	#NULL!
852	1	2	11	1	28	0	0	0	0	0	0	0	0	0	0	0	0	0	0	0	0	0	0	0		#NULL!	#NULL!	#NULL!	#NULL!	#NULL!	#NULL!	#NULL!	#NULL!	#NULL!	#NULL!	#NULL!	#NULL!	#NULL!	#NULL!	#NULL!	#NULL!	#NULL!	#NULL!	#NULL!	#NULL!	#NULL!	#NULL!	#NULL!	#NULL!
853	1	2	11	1	63	1	0	0	0	1	1	0	1	1	0	1	0	0	0	0	0	0	0	1	3	1	1	0	3	3	46	48	1	0	50	1	0	0	0	0	0	5	0	0	8	0	0	8	0
854	1	2	10	1	41	1	0	0	0	0	0	0	0	0	0	0	0	0	0	0	0	0	0	0		#NULL!	#NULL!	#NULL!	#NULL!	#NULL!	#NULL!	#NULL!	#NULL!	#NULL!	#NULL!	#NULL!	#NULL!	#NULL!	#NULL!	#NULL!	#NULL!	#NULL!	#NULL!	#NULL!	#NULL!	#NULL!	#NULL!	#NULL!	#NULL!
855	1	2	11	0	30	1	0	0	99	1	0	0	0	1	0	0	0	0	0	0	0	0	1	0	0	0	0	2	3	3	61	62	0	0	62	0	1	1	0	1	0	5	0	0	11	0	0	11	0
856	1	2	11	0	34	1	0	0	99	0	0	0	0	0	0	0	0	0	0	0	0	0	0	0		#NULL!	#NULL!	#NULL!	#NULL!	#NULL!	#NULL!	#NULL!	#NULL!	#NULL!	#NULL!	#NULL!	#NULL!	#NULL!	#NULL!	#NULL!	#NULL!	#NULL!	#NULL!	#NULL!	#NULL!	#NULL!	#NULL!	#NULL!	#NULL!
857	1	2	11	1	46	1	0	0	0	0	0	0	0	0	0	0	0	0	0	0	0	0	0	0		#NULL!	#NULL!	#NULL!	#NULL!	#NULL!	#NULL!	#NULL!	#NULL!	#NULL!	#NULL!	#NULL!	#NULL!	#NULL!	#NULL!	#NULL!	#NULL!	#NULL!	#NULL!	#NULL!	#NULL!	#NULL!	#NULL!	#NULL!	#NULL!
858	1	2	11	1	29	1	0	0	0	0	0	0	0	0	0	0	0	0	0	0	0	0	0	0		#NULL!	#NULL!	#NULL!	#NULL!	#NULL!	#NULL!	#NULL!	#NULL!	#NULL!	#NULL!	#NULL!	#NULL!	#NULL!	#NULL!	#NULL!	#NULL!	#NULL!	#NULL!	#NULL!	#NULL!	#NULL!	#NULL!	#NULL!	#NULL!
859	1	2	11	0	33	1	0	0	99	0	0	0	0	0	0	0	0	0	0	0	0	0	0	0		#NULL!	#NULL!	#NULL!	#NULL!	#NULL!	#NULL!	#NULL!	#NULL!	#NULL!	#NULL!	#NULL!	#NULL!	#NULL!	#NULL!	#NULL!	#NULL!	#NULL!	#NULL!	#NULL!	#NULL!	#NULL!	#NULL!	#NULL!	#NULL!
860	1	2	11	0	44	1	0	0	99	0	0	0	0	0	0	0	0	0	0	0	0	0	0	0		#NULL!	#NULL!	#NULL!	#NULL!	#NULL!	#NULL!	#NULL!	#NULL!	#NULL!	#NULL!	#NULL!	#NULL!	#NULL!	#NULL!	#NULL!	#NULL!	#NULL!	#NULL!	#NULL!	#NULL!	#NULL!	#NULL!	#NULL!	#NULL!
861	1	2	11	1	34	1	0	0	0	1	0	0	0	0	0	0	1	0	0	0	0	0	1	0	0	0	0	2	3	3	50	54	0	0	56	0	0	1	1	0	0	5	0	0	10	0	0	10	0
862	1	2	11	0	29	1	0	0	99	0	0	0	0	0	0	0	0	0	0	0	0	0	0	0		#NULL!	#NULL!	#NULL!	#NULL!	#NULL!	#NULL!	#NULL!	#NULL!	#NULL!	#NULL!	#NULL!	#NULL!	#NULL!	#NULL!	#NULL!	#NULL!	#NULL!	#NULL!	#NULL!	#NULL!	#NULL!	#NULL!	#NULL!	#NULL!
863	1	2	12	0	29	1	0	0	99	0	0	0	0	0	0	0	0	0	0	0	0	0	0	0		#NULL!	#NULL!	#NULL!	#NULL!	#NULL!	#NULL!	#NULL!	#NULL!	#NULL!	#NULL!	#NULL!	#NULL!	#NULL!	#NULL!	#NULL!	#NULL!	#NULL!	#NULL!	#NULL!	#NULL!	#NULL!	#NULL!	#NULL!	#NULL!
864	1	2	11	1	28	1	0	0	0	0	0	0	0	0	0	0	0	0	0	0	0	0	0	0		#NULL!	#NULL!	#NULL!	#NULL!	#NULL!	#NULL!	#NULL!	#NULL!	#NULL!	#NULL!	#NULL!	#NULL!	#NULL!	#NULL!	#NULL!	#NULL!	#NULL!	#NULL!	#NULL!	#NULL!	#NULL!	#NULL!	#NULL!	#NULL!
865	1	2	11	1	51	1	0	0	1	1	0	0	0	1	1	0	1	0	0	1	0	0	1	0	2	0	2	2	1	1	60	64	0	0	64	0	0	1	1	0	0	4	0	0	9	0	0	10	1
866	1	2	11	1	56	1	0	0	1	1	0	0	0	0	1	0	1	1	0	0	0	0	1	0	3	2	2	0	3	1	53	55	0	0	57	0	0	1	0	0	0	5	0	0	10	2	0	10	0
867	1	2	14	1	39	1	0	0	1	0	0	0	0	0	0	0	0	0	0	0	0	0	0	0		#NULL!	#NULL!	#NULL!	#NULL!	#NULL!	#NULL!	#NULL!	#NULL!	#NULL!	#NULL!	#NULL!	#NULL!	#NULL!	#NULL!	#NULL!	#NULL!	#NULL!	#NULL!	#NULL!	#NULL!	#NULL!	#NULL!	#NULL!	#NULL!
868	1	2	10	0	51	1	0	0	99	0	0	0	0	0	0	0	0	0	0	0	0	0	0	0		#NULL!	#NULL!	#NULL!	#NULL!	#NULL!	#NULL!	#NULL!	#NULL!	#NULL!	#NULL!	#NULL!	#NULL!	#NULL!	#NULL!	#NULL!	#NULL!	#NULL!	#NULL!	#NULL!	#NULL!	#NULL!	#NULL!	#NULL!	#NULL!
869	1	2	11	0	31	0	0	0	99	0	0	0	0	0	0	0	0	0	0	0	0	0	0	0		#NULL!	#NULL!	#NULL!	#NULL!	#NULL!	#NULL!	#NULL!	#NULL!	#NULL!	#NULL!	#NULL!	#NULL!	#NULL!	#NULL!	#NULL!	#NULL!	#NULL!	#NULL!	#NULL!	#NULL!	#NULL!	#NULL!	#NULL!	#NULL!
870	1	2	10	1	35	1	0	0	0	0	0	0	0	0	0	0	0	0	0	0	0	0	0	0		#NULL!	#NULL!	#NULL!	#NULL!	#NULL!	#NULL!	#NULL!	#NULL!	#NULL!	#NULL!	#NULL!	#NULL!	#NULL!	#NULL!	#NULL!	#NULL!	#NULL!	#NULL!	#NULL!	#NULL!	#NULL!	#NULL!	#NULL!	#NULL!
871	1	2	10	1	40	1	0	0	0	0	0	0	0	0	0	0	0	0	0	0	0	0	0	0		#NULL!	#NULL!	#NULL!	#NULL!	#NULL!	#NULL!	#NULL!	#NULL!	#NULL!	#NULL!	#NULL!	#NULL!	#NULL!	#NULL!	#NULL!	#NULL!	#NULL!	#NULL!	#NULL!	#NULL!	#NULL!	#NULL!	#NULL!	#NULL!
872	1	2	11	1	31	1	0	0	0	0	0	0	0	0	0	0	0	0	0	0	0	0	0	0		#NULL!	#NULL!	#NULL!	#NULL!	#NULL!	#NULL!	#NULL!	#NULL!	#NULL!	#NULL!	#NULL!	#NULL!	#NULL!	#NULL!	#NULL!	#NULL!	#NULL!	#NULL!	#NULL!	#NULL!	#NULL!	#NULL!	#NULL!	#NULL!
873	1	2	10	1	37	1	0	0	0	0	0	0	0	0	0	0	0	0	0	0	0	0	0	0		#NULL!	#NULL!	#NULL!	#NULL!	#NULL!	#NULL!	#NULL!	#NULL!	#NULL!	#NULL!	#NULL!	#NULL!	#NULL!	#NULL!	#NULL!	#NULL!	#NULL!	#NULL!	#NULL!	#NULL!	#NULL!	#NULL!	#NULL!	#NULL!
874	1	2	11	0	46	1	0	0	99	0	0	0	0	0	0	0	0	0	0	0	0	0	0	0		#NULL!	#NULL!	#NULL!	#NULL!	#NULL!	#NULL!	#NULL!	#NULL!	#NULL!	#NULL!	#NULL!	#NULL!	#NULL!	#NULL!	#NULL!	#NULL!	#NULL!	#NULL!	#NULL!	#NULL!	#NULL!	#NULL!	#NULL!	#NULL!
875	1	2	11	0	28	1	0	0	99	0	0	0	0	0	0	0	0	0	0	0	0	0	0	0		#NULL!	#NULL!	#NULL!	#NULL!	#NULL!	#NULL!	#NULL!	#NULL!	#NULL!	#NULL!	#NULL!	#NULL!	#NULL!	#NULL!	#NULL!	#NULL!	#NULL!	#NULL!	#NULL!	#NULL!	#NULL!	#NULL!	#NULL!	#NULL!
876	1	2	13	0	37	1	0	0	99	0	0	0	0	0	0	0	0	0	0	0	0	0	0	0		#NULL!	#NULL!	#NULL!	#NULL!	#NULL!	#NULL!	#NULL!	#NULL!	#NULL!	#NULL!	#NULL!	#NULL!	#NULL!	#NULL!	#NULL!	#NULL!	#NULL!	#NULL!	#NULL!	#NULL!	#NULL!	#NULL!	#NULL!	#NULL!
877	1	2	11	0	48	1	0	0	99	0	0	0	0	0	0	0	0	0	0	0	0	0	0	0		#NULL!	#NULL!	#NULL!	#NULL!	#NULL!	#NULL!	#NULL!	#NULL!	#NULL!	#NULL!	#NULL!	#NULL!	#NULL!	#NULL!	#NULL!	#NULL!	#NULL!	#NULL!	#NULL!	#NULL!	#NULL!	#NULL!	#NULL!	#NULL!
878	1	2	11	1	46	1	0	0	0	1	0	0	0	0	0	1	0	0	0	0	0	0	1	0	0	0	0	2	4	6	55	57	0	1	59	0	1	0	1	0	0	5	3	0	11	2	0	9	1
879	1	2	11	1	67	1	0	0	0	1	0	0	0	0	1	0	1	0	0	0	0	0	0	0	0	0	0	0	3	1	50	51	0	0	52	0	0	0	0	0	0	5	0	0	9	0	0	9	0
880	1	2	11	1	55	1	0	0	0	1	0	0	0	0	0	0	1	1	0	0	0	0	0	0	0	0	0	0	2	4	53	55	0	0	57	1	0	0	0	0	0	3	0	0	8	0	0	10	0
881	1	2	12	0	36	1	0	0	99	0	0	0	0	0	0	0	0	0	0	0	0	0	0	0		#NULL!	#NULL!	#NULL!	#NULL!	#NULL!	#NULL!	#NULL!	#NULL!	#NULL!	#NULL!	#NULL!	#NULL!	#NULL!	#NULL!	#NULL!	#NULL!	#NULL!	#NULL!	#NULL!	#NULL!	#NULL!	#NULL!	#NULL!	#NULL!
882	1	2	11	0	44	1	0	0	99	0	0	0	0	0	0	0	0	0	0	0	0	0	0	0		#NULL!	#NULL!	#NULL!	#NULL!	#NULL!	#NULL!	#NULL!	#NULL!	#NULL!	#NULL!	#NULL!	#NULL!	#NULL!	#NULL!	#NULL!	#NULL!	#NULL!	#NULL!	#NULL!	#NULL!	#NULL!	#NULL!	#NULL!	#NULL!
883	1	2	11	1	30	1	0	0	1	0	0	0	0	0	0	0	0	0	0	0	0	0	0	0		#NULL!	#NULL!	#NULL!	#NULL!	#NULL!	#NULL!	#NULL!	#NULL!	#NULL!	#NULL!	#NULL!	#NULL!	#NULL!	#NULL!	#NULL!	#NULL!	#NULL!	#NULL!	#NULL!	#NULL!	#NULL!	#NULL!	#NULL!	#NULL!
884	1	2	11	1	46	1	0	0	0	1	0	0	0	1	1	0	1	0	0	0	0	0	0	0	0	0	0	2	7	10	45	47	0	1	49	0	1	0	0	0	0	2	0	0	11	0	0	11	0
885	1	2	14	1	30	1	0	0	0	0	0	0	0	0	0	0	0	0	0	0	0	0	0	0		#NULL!	#NULL!	#NULL!	#NULL!	#NULL!	#NULL!	#NULL!	#NULL!	#NULL!	#NULL!	#NULL!	#NULL!	#NULL!	#NULL!	#NULL!	#NULL!	#NULL!	#NULL!	#NULL!	#NULL!	#NULL!	#NULL!	#NULL!	#NULL!
886	1	2	11	1	32	1	0	0	0	0	0	0	0	0	0	0	0	0	0	0	0	0	0	0		#NULL!	#NULL!	#NULL!	#NULL!	#NULL!	#NULL!	#NULL!	#NULL!	#NULL!	#NULL!	#NULL!	#NULL!	#NULL!	#NULL!	#NULL!	#NULL!	#NULL!	#NULL!	#NULL!	#NULL!	#NULL!	#NULL!	#NULL!	#NULL!
887	1	2	11	1	30	1	0	0	0	0	0	0	0	0	0	0	0	0	0	0	0	0	0	0		#NULL!	#NULL!	#NULL!	#NULL!	#NULL!	#NULL!	#NULL!	#NULL!	#NULL!	#NULL!	#NULL!	#NULL!	#NULL!	#NULL!	#NULL!	#NULL!	#NULL!	#NULL!	#NULL!	#NULL!	#NULL!	#NULL!	#NULL!	#NULL!
888	1	2	11	1	31	1	0	0	0	1	0	0	0	0	0	1	1	1	0	0	0	0	0	0	0	0	0	0	1	1	53	55	0	0	56	0	1	0	0	0	0	6	0	0	10	0	0	9	0
889	1	2	10	1	45	1	0	0	0	0	0	0	0	0	0	0	0	0	0	0	0	0	0	0		#NULL!	#NULL!	#NULL!	#NULL!	#NULL!	#NULL!	#NULL!	#NULL!	#NULL!	#NULL!	#NULL!	#NULL!	#NULL!	#NULL!	#NULL!	#NULL!	#NULL!	#NULL!	#NULL!	#NULL!	#NULL!	#NULL!	#NULL!	#NULL!
890	1	2	11	1	35	1	0	0	0	0	0	0	0	0	0	0	0	0	0	0	0	0	0	0		#NULL!	#NULL!	#NULL!	#NULL!	#NULL!	#NULL!	#NULL!	#NULL!	#NULL!	#NULL!	#NULL!	#NULL!	#NULL!	#NULL!	#NULL!	#NULL!	#NULL!	#NULL!	#NULL!	#NULL!	#NULL!	#NULL!	#NULL!	#NULL!
891	1	2	11	0	35	1	0	0	99	0	0	0	0	0	0	0	0	0	0	0	0	0	0	0		#NULL!	#NULL!	#NULL!	#NULL!	#NULL!	#NULL!	#NULL!	#NULL!	#NULL!	#NULL!	#NULL!	#NULL!	#NULL!	#NULL!	#NULL!	#NULL!	#NULL!	#NULL!	#NULL!	#NULL!	#NULL!	#NULL!	#NULL!	#NULL!
892	1	2	12	1	38	1	0	0	1	0	0	0	0	0	0	0	0	0	0	0	0	0	0	0		#NULL!	#NULL!	#NULL!	#NULL!	#NULL!	#NULL!	#NULL!	#NULL!	#NULL!	#NULL!	#NULL!	#NULL!	#NULL!	#NULL!	#NULL!	#NULL!	#NULL!	#NULL!	#NULL!	#NULL!	#NULL!	#NULL!	#NULL!	#NULL!
893	1	2	11	1	41	1	0	0	0	1	0	1	0	0	0	1	1	1	0	0	0	0	1	0	3	2	2	2	2	4	50	55	0	0	56	1	0	1	0	0	0	4	0	0	6	0	0	5	0
894	1	2	11	1	36	1	0	0	0	0	0	0	0	0	0	0	0	0	0	0	0	0	0	0		#NULL!	#NULL!	#NULL!	#NULL!	#NULL!	#NULL!	#NULL!	#NULL!	#NULL!	#NULL!	#NULL!	#NULL!	#NULL!	#NULL!	#NULL!	#NULL!	#NULL!	#NULL!	#NULL!	#NULL!	#NULL!	#NULL!	#NULL!	#NULL!
895	1	2	10	0	53	1	0	0	99	0	0	0	0	0	0	0	0	0	0	0	0	0	0	0		#NULL!	#NULL!	#NULL!	#NULL!	#NULL!	#NULL!	#NULL!	#NULL!	#NULL!	#NULL!	#NULL!	#NULL!	#NULL!	#NULL!	#NULL!	#NULL!	#NULL!	#NULL!	#NULL!	#NULL!	#NULL!	#NULL!	#NULL!	#NULL!
896	1	2	11	1	46	1	0	0	0	0	0	0	0	0	0	0	0	0	0	0	0	0	0	0		#NULL!	#NULL!	#NULL!	#NULL!	#NULL!	#NULL!	#NULL!	#NULL!	#NULL!	#NULL!	#NULL!	#NULL!	#NULL!	#NULL!	#NULL!	#NULL!	#NULL!	#NULL!	#NULL!	#NULL!	#NULL!	#NULL!	#NULL!	#NULL!
897	1	2	11	0	36	1	1	1	99	0	0	0	0	0	0	0	0	0	0	0	0	0	0	0		#NULL!	#NULL!	#NULL!	#NULL!	#NULL!	#NULL!	#NULL!	#NULL!	#NULL!	#NULL!	#NULL!	#NULL!	#NULL!	#NULL!	#NULL!	#NULL!	#NULL!	#NULL!	#NULL!	#NULL!	#NULL!	#NULL!	#NULL!	#NULL!
898	1	2	11	0	43	1	0	0	99	0	0	0	0	0	0	0	0	0	0	0	0	0	0	0		#NULL!	#NULL!	#NULL!	#NULL!	#NULL!	#NULL!	#NULL!	#NULL!	#NULL!	#NULL!	#NULL!	#NULL!	#NULL!	#NULL!	#NULL!	#NULL!	#NULL!	#NULL!	#NULL!	#NULL!	#NULL!	#NULL!	#NULL!	#NULL!
899	1	2	11	0	32	1	0	0	99	1	0	0	0	1	0	0	0	0	0	0	0	0	0	0	0	0	0	0	4	4	50	54	1	0	55	0	0	0	0	0	0	5	0	0	10	0	0	10	0
900	1	2	11	1	40	1	0	0	0	0	0	0	0	0	0	0	#NULL!	0	0	0	0	0	0	0		#NULL!	#NULL!	#NULL!	#NULL!	#NULL!	#NULL!	#NULL!	#NULL!	#NULL!	#NULL!	#NULL!	#NULL!	#NULL!	#NULL!	#NULL!	#NULL!	#NULL!	#NULL!	#NULL!	#NULL!	#NULL!	#NULL!	#NULL!	#NULL!
901	1	2	11	1	35	1	0	0	0	0	0	0	0	0	0	0	0	#NULL!	0	0	0	0	0	0		#NULL!	#NULL!	#NULL!	#NULL!	#NULL!	#NULL!	#NULL!	#NULL!	#NULL!	#NULL!	#NULL!	#NULL!	#NULL!	#NULL!	#NULL!	#NULL!	#NULL!	#NULL!	#NULL!	#NULL!	#NULL!	#NULL!	#NULL!	#NULL!
902	1	2	11	1	46	0	0	0	1	1	0	0	0	0	0	1	0	1	0	0	0	0	0	0	0	0	0	0	2	1	37	41	1	0	44	1	0	0	0	0	0	4	0	0	6	0	0	6	0
903	1	2	13	1	39	1	0	0	1	0	0	0	0	0	0	0	0	0	0	0	0	0	0	0		#NULL!	#NULL!	#NULL!	#NULL!	#NULL!	#NULL!	#NULL!	#NULL!	#NULL!	#NULL!	#NULL!	#NULL!	#NULL!	#NULL!	#NULL!	#NULL!	#NULL!	#NULL!	#NULL!	#NULL!	#NULL!	#NULL!	#NULL!	#NULL!
904	1	2	14	1	49	0	1	1	1	1	1	0	1	0	0	1	1	0	0	0	0	0	0	1	3	2	2	0	2	1	23	28	0	1	30	0	1	0	0	0	0	3	0	0	5	1	0	10	0
905	1	2	12	0	33	1	0	0	99	0	0	0	0	0	0	0	0	0	0	0	0	1	0	0		#NULL!	#NULL!	#NULL!	#NULL!	#NULL!	#NULL!	#NULL!	#NULL!	#NULL!	#NULL!	#NULL!	#NULL!	#NULL!	#NULL!	#NULL!	#NULL!	#NULL!	#NULL!	#NULL!	#NULL!	#NULL!	#NULL!	#NULL!	#NULL!
906	1	2	12	0	48	1	0	1	99	0	0	0	0	0	0	0	0	0	0	0	0	0	0	0		#NULL!	#NULL!	#NULL!	#NULL!	#NULL!	#NULL!	#NULL!	#NULL!	#NULL!	#NULL!	#NULL!	#NULL!	#NULL!	#NULL!	#NULL!	#NULL!	#NULL!	#NULL!	#NULL!	#NULL!	#NULL!	#NULL!	#NULL!	#NULL!
907	1	2	12	0	38	1	0	0	99	0	0	0	0	0	0	0	0	0	0	0	0	0	0	0		#NULL!	#NULL!	#NULL!	#NULL!	#NULL!	#NULL!	#NULL!	#NULL!	#NULL!	#NULL!	#NULL!	#NULL!	#NULL!	#NULL!	#NULL!	#NULL!	#NULL!	#NULL!	#NULL!	#NULL!	#NULL!	#NULL!	#NULL!	#NULL!
908	1	2	13	1	31	1	0	0	0	0	0	0	0	0	0	0	0	0	0	0	0	0	0	0		#NULL!	#NULL!	#NULL!	#NULL!	#NULL!	#NULL!	#NULL!	#NULL!	#NULL!	#NULL!	#NULL!	#NULL!	#NULL!	#NULL!	#NULL!	#NULL!	#NULL!	#NULL!	#NULL!	#NULL!	#NULL!	#NULL!	#NULL!	#NULL!
909	1	2	14	1	38	1	0	0	1	0	0	0	0	0	0	0	0	0	0	0	0	0	0	0		#NULL!	#NULL!	#NULL!	#NULL!	#NULL!	#NULL!	#NULL!	#NULL!	#NULL!	#NULL!	#NULL!	#NULL!	#NULL!	#NULL!	#NULL!	#NULL!	#NULL!	#NULL!	#NULL!	#NULL!	#NULL!	#NULL!	#NULL!	#NULL!
910	1	2	14	1	36	1	0	0	1	0	0	0	0	0	0	0	0	0	0	0	0	0	0	0		#NULL!	#NULL!	#NULL!	#NULL!	#NULL!	#NULL!	#NULL!	#NULL!	#NULL!	#NULL!	#NULL!	#NULL!	#NULL!	#NULL!	#NULL!	#NULL!	#NULL!	#NULL!	#NULL!	#NULL!	#NULL!	#NULL!	#NULL!	#NULL!
911	1	2	12	1	62	1	0	1	0	0	0	0	0	0	0	0	0	0	0	0	0	0	0	0		#NULL!	#NULL!	#NULL!	#NULL!	#NULL!	#NULL!	#NULL!	#NULL!	#NULL!	#NULL!	#NULL!	#NULL!	#NULL!	#NULL!	#NULL!	#NULL!	#NULL!	#NULL!	#NULL!	#NULL!	#NULL!	#NULL!	#NULL!	#NULL!
912	1	2	12	0	30	1	0	0	99	0	0	0	0	0	0	0	0	0	0	0	0	0	0	0		#NULL!	#NULL!	#NULL!	#NULL!	#NULL!	#NULL!	#NULL!	#NULL!	#NULL!	#NULL!	#NULL!	#NULL!	#NULL!	#NULL!	#NULL!	#NULL!	#NULL!	#NULL!	#NULL!	#NULL!	#NULL!	#NULL!	#NULL!	#NULL!
913	1	2	14	1	42	1	0	0	1	0	0	0	0	0	0	0	0	0	0	0	0	0	0	0		#NULL!	#NULL!	#NULL!	#NULL!	#NULL!	#NULL!	#NULL!	#NULL!	#NULL!	#NULL!	#NULL!	#NULL!	#NULL!	#NULL!	#NULL!	#NULL!	#NULL!	#NULL!	#NULL!	#NULL!	#NULL!	#NULL!	#NULL!	#NULL!
914	1	2	14	1	43	0	0	1	1	0	0	0	0	0	0	0	0	0	0	0	0	0	0	0		#NULL!	#NULL!	#NULL!	#NULL!	#NULL!	#NULL!	#NULL!	#NULL!	#NULL!	#NULL!	#NULL!	#NULL!	#NULL!	#NULL!	#NULL!	#NULL!	#NULL!	#NULL!	#NULL!	#NULL!	#NULL!	#NULL!	#NULL!	#NULL!
915	1	2	11	1	40	1	0	0	0	0	0	0	0	0	0	0	0	0	0	0	0	0	0	0		#NULL!	#NULL!	#NULL!	#NULL!	#NULL!	#NULL!	#NULL!	#NULL!	#NULL!	#NULL!	#NULL!	#NULL!	#NULL!	#NULL!	#NULL!	#NULL!	#NULL!	#NULL!	#NULL!	#NULL!	#NULL!	#NULL!	#NULL!	#NULL!
916	1	2	12	1	36	1	0	0	1	0	0	0	0	0	0	0	0	0	0	0	0	0	0	0		#NULL!	#NULL!	#NULL!	#NULL!	#NULL!	#NULL!	#NULL!	#NULL!	#NULL!	#NULL!	#NULL!	#NULL!	#NULL!	#NULL!	#NULL!	#NULL!	#NULL!	#NULL!	#NULL!	#NULL!	#NULL!	#NULL!	#NULL!	#NULL!
917	1	2	14	1	31	1	0	1	0	1	0	0	0	0	0	1	1	1	9	9	9	0	0	0		#NULL!	#NULL!	#NULL!	#NULL!	#NULL!	#NULL!	#NULL!	#NULL!	#NULL!	#NULL!	#NULL!	#NULL!	#NULL!	#NULL!	#NULL!	#NULL!	#NULL!	#NULL!	#NULL!	#NULL!	#NULL!	#NULL!	#NULL!	#NULL!
918	1	2	13	1	60	1	0	0	1	1	1	0	1	0	0	0	0	0	0	0	0	0	0	0		#NULL!	#NULL!	#NULL!	#NULL!	#NULL!	#NULL!	#NULL!	#NULL!	#NULL!	#NULL!	#NULL!	#NULL!	#NULL!	#NULL!	#NULL!	#NULL!	#NULL!	#NULL!	#NULL!	#NULL!	#NULL!	#NULL!	#NULL!	#NULL!
919	1	2	14	1	37	1	0	0	1	0	0	0	0	0	0	0	0	0	0	0	0	0	0	0		#NULL!	#NULL!	#NULL!	#NULL!	#NULL!	#NULL!	#NULL!	#NULL!	#NULL!	#NULL!	#NULL!	#NULL!	#NULL!	#NULL!	#NULL!	#NULL!	#NULL!	#NULL!	#NULL!	#NULL!	#NULL!	#NULL!	#NULL!	#NULL!
920	1	2	14	1	28	1	0	0	1	0	0	0	0	0	0	0	0	0	0	0	0	0	0	0		#NULL!	#NULL!	#NULL!	#NULL!	#NULL!	#NULL!	#NULL!	#NULL!	#NULL!	#NULL!	#NULL!	#NULL!	#NULL!	#NULL!	#NULL!	#NULL!	#NULL!	#NULL!	#NULL!	#NULL!	#NULL!	#NULL!	#NULL!	#NULL!
921	1	2	14	1	31	1	0	0	1	0	0	0	0	0	0	0	0	0	0	0	0	0	0	0		#NULL!	#NULL!	#NULL!	#NULL!	#NULL!	#NULL!	#NULL!	#NULL!	#NULL!	#NULL!	#NULL!	#NULL!	#NULL!	#NULL!	#NULL!	#NULL!	#NULL!	#NULL!	#NULL!	#NULL!	#NULL!	#NULL!	#NULL!	#NULL!
922	1	2	14	0	39	1	0	0	99	0	0	0	0	0	0	0	0	0	0	0	0	0	0	0		#NULL!	#NULL!	#NULL!	#NULL!	#NULL!	#NULL!	#NULL!	#NULL!	#NULL!	#NULL!	#NULL!	#NULL!	#NULL!	#NULL!	#NULL!	#NULL!	#NULL!	#NULL!	#NULL!	#NULL!	#NULL!	#NULL!	#NULL!	#NULL!
923	1	2	12	1	34	1	0	0	0	1	0	0	0	0	0	1	1	0	0	0	0	0	0	0	0	0	0	0	5	3	35	41	0	0	44	0	0	0	0	0	0	5	0	0	10	2	0	9	0
924	1	2	12	0	21	1	0	0	99	0	0	0	0	0	0	0	0	0	0	0	0	0	0	0		#NULL!	#NULL!	#NULL!	#NULL!	#NULL!	#NULL!	#NULL!	#NULL!	#NULL!	#NULL!	#NULL!	#NULL!	#NULL!	#NULL!	#NULL!	#NULL!	#NULL!	#NULL!	#NULL!	#NULL!	#NULL!	#NULL!	#NULL!	#NULL!
925	1	2	12	1	44	0	0	0	1	0	0	0	0	0	0	0	0	0	0	0	0	0	0	0		#NULL!	#NULL!	#NULL!	#NULL!	#NULL!	#NULL!	#NULL!	#NULL!	#NULL!	#NULL!	#NULL!	#NULL!	#NULL!	#NULL!	#NULL!	#NULL!	#NULL!	#NULL!	#NULL!	#NULL!	#NULL!	#NULL!	#NULL!	#NULL!
926	1	2	13	0	35	1	0	0	99	0	0	0	0	0	0	0	0	0	0	0	0	0	0	0		#NULL!	#NULL!	#NULL!	#NULL!	#NULL!	#NULL!	#NULL!	#NULL!	#NULL!	#NULL!	#NULL!	#NULL!	#NULL!	#NULL!	#NULL!	#NULL!	#NULL!	#NULL!	#NULL!	#NULL!	#NULL!	#NULL!	#NULL!	#NULL!
927	1	2	11	0	24	1	0	0	99	0	0	0	0	0	0	0	0	0	0	0	0	0	0	0		#NULL!	#NULL!	#NULL!	#NULL!	#NULL!	#NULL!	#NULL!	#NULL!	#NULL!	#NULL!	#NULL!	#NULL!	#NULL!	#NULL!	#NULL!	#NULL!	#NULL!	#NULL!	#NULL!	#NULL!	#NULL!	#NULL!	#NULL!	#NULL!
928	1	2	11	1	38	1	0	0	1	1	0	0	0	1	0	0	0	0	0	0	0	0	1	0	0	0	0	0	2	1	50	55	0	1	57	1	0	1	0	0	0	7	0	0	8	2	0	11	1
929	1	2	11	1	36	1	0	0	1	0	0	0	0	0	0	0	0	0	0	0	0	0	0	0		#NULL!	#NULL!	#NULL!	#NULL!	#NULL!	#NULL!	#NULL!	#NULL!	#NULL!	#NULL!	#NULL!	#NULL!	#NULL!	#NULL!	#NULL!	#NULL!	#NULL!	#NULL!	#NULL!	#NULL!	#NULL!	#NULL!	#NULL!	#NULL!
930	1	2	12	1	31	0	0	0	0	0	0	0	0	0	0	0	0	0	0	0	0	0	0	0		#NULL!	#NULL!	#NULL!	#NULL!	#NULL!	#NULL!	#NULL!	#NULL!	#NULL!	#NULL!	#NULL!	#NULL!	#NULL!	#NULL!	#NULL!	#NULL!	#NULL!	#NULL!	#NULL!	#NULL!	#NULL!	#NULL!	#NULL!	#NULL!
931	1	2	12	1	51	1	0	0	1	1	1	0	1	0	1	1	1	0	0	0	0	0	1	1	3	2	2	2	6	1	57	58	1	0	59	1	1	0	1	0	0	4	0	0	9	0	0	11	1
932	1	2	14	1	41	1	0	0	0	0	0	0	0	0	0	0	0	0	0	0	0	0	0	0		#NULL!	#NULL!	#NULL!	#NULL!	#NULL!	#NULL!	#NULL!	#NULL!	#NULL!	#NULL!	#NULL!	#NULL!	#NULL!	#NULL!	#NULL!	#NULL!	#NULL!	#NULL!	#NULL!	#NULL!	#NULL!	#NULL!	#NULL!	#NULL!
933	1	2	11	1	40	0	0	0	1	1	0	0	1	1	1	1	1	1	0	0	0	0	1	0	3	3	3	2	3	3	48	50	0	1	50	1	1	1	0	0	0	8	0	3	#NULL!	#NULL!	#NULL!	#NULL!	#NULL!
934	1	2	12	1	55	1	0	0	0	0	0	0	0	0	0	0	0	0	0	0	0	0	0	0		#NULL!	#NULL!	#NULL!	#NULL!	#NULL!	#NULL!	#NULL!	#NULL!	#NULL!	#NULL!	#NULL!	#NULL!	#NULL!	#NULL!	#NULL!	#NULL!	#NULL!	#NULL!	#NULL!	#NULL!	#NULL!	#NULL!	#NULL!	#NULL!
935	1	2	14	1	60	1	0	0	0	0	0	0	0	0	0	0	0	0	0	0	0	0	0	0		#NULL!	#NULL!	#NULL!	#NULL!	#NULL!	#NULL!	#NULL!	#NULL!	#NULL!	#NULL!	#NULL!	#NULL!	#NULL!	#NULL!	#NULL!	#NULL!	#NULL!	#NULL!	#NULL!	#NULL!	#NULL!	#NULL!	#NULL!	#NULL!
	#NULL!	#NULL!	#NULL!	#NULL!	#NULL!	#NULL!		#NULL!	#NULL!	#NULL!	#NULL!	#NULL!	#NULL!	#NULL!	#NULL!	#NULL!	#NULL!	#NULL!	#NULL!	#NULL!	#NULL!	#NULL!	#NULL!	#NULL!		#NULL!	#NULL!	#NULL!	#NULL!	#NULL!	#NULL!	#NULL!	#NULL!	#NULL!	#NULL!	#NULL!	#NULL!	#NULL!	#NULL!	#NULL!	#NULL!	#NULL!	#NULL!	#NULL!	#NULL!	#NULL!	#NULL!	#NULL!	#NULL!
[truncated: 36 more columns]
